# Supplementary material for: Structure Based Thermostability Prediction Models for Protein Single Point Mutations with Machine Learning Tools
Source: PLoS One. 2015 Sep 11;10(9):e0138022. doi: 10.1371/journal.pone.0138022 (PMC4567301; doi:10.1371/journal.pone.0138022)
Supplement: S1 Table — Data sets of reverse mutations and non-redundant construction are also included. (XLSX) [file pone.0138022.s001.xlsx]

## Sheet: ddG bin train
SecSt	ASA_pct	delta_MW	delta_Chg	delta_ARM	delta_Hydro	delta_VdwV	delta_SASA	ddG_calc	ddGC
1	18.92	1	-1	0	-0.208	-5	-7	0.861	unstable
2	0.94	-16	0	0	0.257	-6	-13	0.806	unstable
2	8.61	22	1.5	0.5	0.137	27	45	-4.583	stable
3	8.67	-43	0	0	0.38	-29	-46	1.564	unstable
2	4.92	-10	-0.5	0	-0.263	-38	-33	5.951	unstable
4	24.71	-58	1	0	0.473	-43	-96	3.433	unstable
2	11.58	-10	-0.5	0	-0.263	-38	-33	5.346	unstable
2	5.53	14	0	0	0.118	19	20	1.186	unstable
1	44.53	1	-2	0	-0.24	-26	-29	0.636	stable
2	3.93	-14	0	0	-0.118	-19	-20	7.299	unstable
3	51.77	-30	0	0	0.166	-26	-35	0.413	unstable
2	22.14	-53	-1.5	0	0.68	-62	-92	2.753	unstable
3	15.81	-69	-1	0	0.359	-75	-116	2.193	unstable
1	10.7	16	-1	0	-0.9	-15	-2	3.445	unstable
1	83.76	32	-0.5	0	0.064	19	37	2.595	unstable
3	0	-56	0	0	-0.442	-76	-127	3.083	unstable
2	2.36	-28	1	0	0.331	-18	-26	-0.021	unstable
3	22.34	-14	0	0	-0.118	-19	-20	5.25	unstable
3	53.71	27	0	0	-0.199	21	42	-0.379	unstable
2	43.15	73	0	1.5	-0.065	39	80	-2.055	stable
3	56.4	-23	-0.5	-0.5	0.071	-22	-38	1.178	unstable
1	48.2	-58	1	0	0.573	-42	-71	0.422	unstable
2	8.61	48	1	1	0.852	50	81	-6.271	stable
4	0.43	18	0	0	-0.205	0	20	1.207	unstable
4	13.01	29	0	0	-0.574	9	27	0.66	unstable
3	63.24	-42	0	0	-0.327	-57	-70	2.304	unstable
2	8.61	13	2	0	0.255	44	61	-2.42	stable
3	105.6	-16	-1	0	-0.71	-33	-54	-0.483	stable
2	3.96	-43	0	0	0.38	-29	-46	1.617	unstable
2	67.29	-85	-1	0	0.616	-81	-129	0.574	unstable
2	6.7	-58	1	0	0.573	-42	-71	-1.817	unstable
3	10.76	-14	0	0	-0.118	-19	-23	1.45	unstable
4	56.62	-106	0	-1	-0.379	-93	-177	5.539	unstable
2	0	-56	0	0	-0.442	-76	-127	6.749	unstable
3	76.23	-60	-0.5	-1	-0.2	-55	-83	1.925	stable
2	39.37	-2	0	0	0.375	12	15	-1.184	stable
2	6.7	-72	1	0	0.458	-61	-128	0.816	unstable
1	27.13	28	-1	0	-0.331	18	26	-0.835	stable
1	0	16	0	0	-0.257	6	13	4.612	unstable
3	14.69	-43	0	0	0.38	-29	-46	0.321	unstable
2	0.11	-42	0	0	-0.327	-57	-73	3.995	unstable
2	26.54	-56	0	0	-0.442	-76	-130	4.762	unstable
1	31.56	-50	-0.5	-0.5	0.194	-45	-71	-0.436	stable
3	3.74	-16	0	0	0.12	-6	-12	1.052	unstable
2	0	-76	0	-1	-0.521	-68	-107	9.496	unstable
4	11.45	-44	1	0	0.588	-24	-39	0.492	unstable
2	51.89	-56	0	0	-0.442	-76	-130	2.179	unstable
2	24.59	-14	0	0	-0.091	-20	-22	-0.041	unstable
4	9.29	-43	0	0	0.38	-29	-46	-1.54	unstable
1	27.9	-90	0	-1	-0.499	-87	-165	5.533	unstable
3	43.71	14	0	0	0.115	19	57	15.921	unstable
4	0.94	-44	0	0	0.051	-45	-92	4.169	unstable
2	22.53	69	1	0	-0.359	75	116	0.007	stable
2	2.43	-14	0	0	-0.118	-19	-23	1.716	unstable
3	7.53	-23	-0.5	-0.5	0.071	-22	-38	5.012	unstable
1	0	30	0	0	-0.166	26	35	1.992	unstable
1	30.46	-16	0	0	0.257	-6	-13	0.461	unstable
3	51.77	14	-1	0	-0.422	-2	4	1.402	unstable
3	17.05	-26	0	0	-0.095	-23	-38	2.178	unstable
2	21.25	-42	0	0	-0.327	-57	-70	3.057	unstable
3	52.36	-26	0	0	-0.095	-23	-38	1.559	unstable
3	0.85	-2	0.5	0	-0.23	7	-2	-2.218	stable
3	40.02	-14	0	0	-0.115	-19	-57	1.096	unstable
1	2.45	-30	0	0	0.166	-26	-35	-2.96	unstable
1	16.66	23	0	0.5	-0.002	22	30	0.123	stable
1	43.23	-19	-0.5	0.5	0.165	-30	-45	-0.932	unstable
3	25.63	-28	0	0	-0.209	-38	-50	2.204	unstable
3	48.92	80	0.5	0.5	-0.336	70	141	4.731	unstable
3	41.82	12	0	0	0.493	31	38	2.098	unstable
1	1.03	-14	0	0	-0.118	-19	-23	0.599	unstable
2	6.69	-92	0	-1	-0.264	-74	-120	4.696	unstable
3	24.01	-2	0	0	0.375	12	15	-1.48	unstable
2	0.16	15	1	0	-0.66	11	30	6.106	unstable
1	56.62	-76	0	-1	-0.521	-68	-107	4.834	unstable
1	0	-42	0	0	-0.327	-57	-70	5.059	unstable
3	56.4	-66	-0.5	-0.5	0.451	-51	-84	2.683	unstable
3	10.02	-28	0	0	-0.209	-38	-50	2.036	unstable
2	11.56	-76	0	-1	-0.384	-68	-108	5.632	unstable
3	51.77	-44	0	0	0.051	-45	-92	0.825	unstable
2	5.53	32	0	0	-0.087	19	43	-0.151	unstable
3	46.71	2	0	0	-0.375	-12	-15	1.346	unstable
2	38.57	-44	0	0	0.051	-45	-92	2.78	unstable
3	61.22	16	-1	0	-0.9	-15	1	1.915	unstable
4	72.93	29	1	0	-0.542	30	50	-0.714	unstable
3	76.23	-26	0.5	-0.5	-0.715	-23	-36	0.688	stable
1	10.7	34	0	1	0.057	11	35	4.144	unstable
1	26.79	-58	1	0	0.573	-42	-71	-0.157	unstable
1	1.58	-39	0	-0.5	0.122	-28	-42	4.666	unstable
1	9.92	-10	0.5	-0.5	-0.835	-17	-24	1.37	unstable
3	40.27	-28	0	0	-0.209	-38	-50	2.265	unstable
2	2.36	-1	1	0	0.208	5	7	-0.086	unstable
3	53.62	14	0	0	0.115	19	57	2.138	unstable
3	22.34	-42	0	0	-0.327	-57	-70	5.194	unstable
2	50.68	-42	0	0	-0.324	-57	-107	2.117	unstable
1	82.03	16	0	0	-0.257	6	13	0.929	unstable
2	1.65	14	0	0	0.115	19	57	5.978	unstable
2	8.61	32	1	1	0.972	44	69	-6.205	stable
2	44.85	-85	-1	0	0.616	-81	-129	0.951	unstable
2	9.08	-35	0	-1	-0.629	-27	-43	3.275	unstable
1	10.7	-26	0	0	-0.584	-51	-60	3.409	unstable
2	0	10	0.5	0	0.263	38	33	4.997	unstable
2	2.43	-12	0	0	-0.493	-31	-38	3.701	unstable
2	18.27	-42	0	0	-0.327	-57	-73	5.349	unstable
1	75.2	-14	0	0	-0.091	-20	-22	0.926	unstable
3	26.79	-16	1	0	0.9	15	-1	-0.864	stable
3	8.26	22	1.5	0.5	0.137	27	45	-0.142	unstable
2	0	-56	0	0	-0.442	-76	-130	8.89	unstable
1	31.56	-24	-0.5	-0.5	0.778	6	-14	-4.69	stable
3	7.1	-42	0	0	-0.327	-57	-70	0.949	unstable
1	0.49	-42	0	0	-0.327	-57	-70	4.99	unstable
3	4.81	-42	0	0	-0.327	-57	-70	4.234	unstable
4	87.44	13	1	0	0.223	23	38	-0.588	stable
2	0	-42	0	0	-0.327	-57	-70	5.283	unstable
3	28.48	-44	0	0	0.051	-45	-92	1.411	unstable
1	5.49	-23	0	-0.5	0.002	-22	-30	0.736	unstable
4	33.95	-27	0	0	0.123	-23	-33	1.086	unstable
1	26.35	-92	0	-1	-0.264	-74	-120	6.18	unstable
3	8.47	-90	0	-1	-0.499	-87	-165	7.028	unstable
2	40.94	-44	1	0	0.588	-24	-39	2.448	unstable
2	31.39	-34	0	-1	-0.057	-11	-38	2.5	unstable
1	32.42	50	0.5	0.5	-0.194	45	71	-0.265	unstable
3	48.92	58	-1	0	-0.473	43	96	4.637	unstable
2	39.42	-58	1	0	0.473	-43	-96	-0.907	unstable
2	0.61	1	-1	0	-0.208	-5	-7	0.587	unstable
3	34.05	-42	0	0	-0.327	-57	-73	2.899	unstable
4	77.17	-26	0	0	-0.095	-23	-38	1.272	unstable
1	54.2	-58	1	0	0.473	-43	-96	1.605	unstable
4	47.27	-16	0	0	0.257	-6	-13	0.607	unstable
1	27.9	-76	0	-1	-0.384	-68	-108	3.598	unstable
2	23.84	-43	0	0	0.38	-29	-46	2.007	unstable
4	62.84	-22	-1.5	-0.5	-0.137	-27	-45	0.966	unstable
2	44.83	-60	0	0	-0.122	-57	-93	1.513	unstable
2	0.39	14	0	0	0.118	19	23	2.369	unstable
3	48.92	71	1	0	-0.218	87	157	3.721	unstable
1	46.59	24	0.5	0.5	-0.778	-6	14	0.092	stable
1	11.58	-28	0	0	-0.209	-38	-50	2.756	unstable
1	50.81	38	0.5	0.5	-0.66	13	34	-1.844	unstable
3	76.23	-48	-1	-1	-0.852	-50	-81	0.596	stable
2	36.56	14	0	0	0.118	19	20	-0.159	unstable
3	6.13	-60	0	-1	-0.641	-62	-95	6.073	unstable
2	5.53	-28	0	0	-0.209	-38	-50	2.827	unstable
1	50.69	-24	-0.5	-0.5	0.778	6	-14	-0.236	stable
2	6.5	-16	0	0	0.12	-6	-12	0.111	stable
2	40.7	-42	0	0	-0.327	-57	-73	4.381	unstable
1	11.58	2	0	0	-0.375	-12	-15	2.795	unstable
2	0.45	-14	0	0	-0.115	-19	-57	0.186	unstable
2	44.88	-16	1	0	0.9	15	-1	-1.483	stable
2	36.39	-57	0	0	0.365	-47	-77	1.999	unstable
1	4.61	-2	0	0	0.375	12	15	-0.952	unstable
2	49.51	-10	-0.5	0	-0.263	-38	-36	3.832	unstable
2	0	-28	0	0	-0.209	-38	-50	4.794	unstable
1	75.2	-44	0	0	0.051	-45	-92	1.716	unstable
1	0	-42	0	0	-0.327	-57	-70	1.572	unstable
2	42.15	9	-0.5	0.5	-0.118	-17	-16	-0.976	unstable
1	11.48	-1	0	0	0.707	28	27	-4.146	stable
4	0.94	-30	0	0	0.166	-26	-35	1.549	unstable
1	0	-18	0	0	0.205	0	-20	2.698	unstable
1	50.81	64	0	1	0.055	36	70	-0.412	unstable
4	11.68	1	-1	0	-0.208	-5	-7	2.858	unstable
3	7.44	-14	0	0	-0.115	-19	-57	2.269	unstable
4	11.68	-43	0	0	0.38	-29	-46	2.678	unstable
2	34.42	-1	1	0	0.208	5	7	-0.71	unstable
3	27.2	-56	0	0	-0.442	-76	-127	3.824	unstable
3	76.23	-35	0	-1	-0.629	-27	-43	-0.261	stable
3	4.4	-16	0	0	0.12	-6	-12	0.564	unstable
1	0	12	0	0	0.493	31	38	-3.513	stable
2	2.76	-16	0	0	0.12	-6	-12	0.874	unstable
4	50.76	-44	0	0	0.051	-45	-92	2.058	unstable
2	2.24	-2	0	0	0.375	12	15	0.019	unstable
3	2.5	-58	1	0	0.473	-43	-96	1.112	unstable
2	42.36	-1	2	0	0.24	26	29	-0.019	unstable
2	34.35	-14	0	0	-0.118	-19	-20	0.301	stable
3	56.4	-50	-0.5	-0.5	0.194	-45	-71	2.613	unstable
2	52.65	19	-1	1	0.717	0	8	-1.457	stable
3	15.81	-28	0	0	0.283	-13	-29	1.794	unstable
2	0.16	43	1	0	-0.943	24	59	8.185	unstable
3	56.4	-22	-1.5	-0.5	-0.137	-27	-45	2.409	unstable
4	33.95	-43	0	0	0.38	-29	-46	0.207	unstable
3	29.13	-28	-1	0	0.251	-34	-52	0.722	unstable
2	24.41	57	1	0	-0.333	68	100	-0.997	stable
2	22.42	-34	0	-1	-0.057	-11	-38	2.714	unstable
1	0	42	0	0	0.327	57	73	5.124	stable
3	0.85	-32	0.5	0	-0.064	-19	-37	-1.631	stable
2	1.65	42	0	0	0.324	57	107	38.231	unstable
2	7.94	38	0.5	0.5	-0.66	13	34	7.197	unstable
2	32.27	2	0	0	-0.375	-12	-15	1.949	unstable
1	18.3	-92	0	-1	-0.264	-74	-120	4.167	unstable
4	55.59	-16	0	0	0.12	-6	-12	0.375	stable
3	0.5	-19	1	-1	-0.717	0	-8	10.791	unstable
2	36.56	48	0	1	0.175	30	58	-0.432	unstable
3	24.32	-42	0	0	-0.327	-57	-73	2.72	unstable
2	15.46	-85	-1	0	0.616	-81	-129	0.839	unstable
1	56.4	-9	0.5	-0.5	0.118	17	16	1.161	unstable
2	0	-42	0	0	-0.327	-57	-73	3.881	unstable
3	47.81	-1	1	0	0.208	5	7	0.255	unstable
3	2.5	-44	1	0	0.588	-24	-39	0.793	unstable
2	68.05	-2	0	0	-0.114	-15	-12	0.612	unstable
3	0.54	-42	0	0	-0.327	-57	-73	3.538	unstable
1	14.35	-40	-0.5	-0.5	0.546	-28	-46	0.153	stable
1	10.91	-76	0	-1	-0.384	-68	-108	3.738	unstable
1	73.04	36	0.5	0.5	-0.285	25	49	-0.565	unstable
3	48.92	99	1	0	-0.501	100	186	3.84	unstable
1	0	-60	0	0	-0.122	-57	-93	2.861	unstable
4	64.89	14	1	0	0.047	39	54	0.381	unstable
2	0.07	12	0	0	0.493	31	38	1.442	unstable
2	44.83	-18	0	0	0.205	0	-20	-1.308	stable
1	0	-30	0	0	0.166	-26	-35	1.164	unstable
2	2.43	34	0	1	0.057	11	35	3.203	unstable
1	30.74	-19	-0.5	0.5	0.165	-30	-45	3.47	unstable
3	12.35	-23	0	-0.5	0.002	-22	-30	4.973	unstable
2	44.88	27	2	0	-0.043	39	58	-0.23	stable
2	22.36	42	0	0	0.324	57	107	10.028	unstable
1	50.72	-15	1	0	0.193	-13	-25	0.92	unstable
2	4.92	0	0	0	0	0	3	1.549	unstable
2	0.35	-1	1	0	0.208	5	7	2.719	unstable
2	8.61	-2	1	0	0.915	33	31	-2.143	stable
2	68.05	4	-0.5	0	-0.145	-19	-13	3	unstable
3	48.92	14	0	0	0.115	19	57	4.884	unstable
2	4.92	-42	0	0	-0.327	-57	-70	4.541	unstable
2	37.46	-16	0	0	0.257	-6	-13	1.612	unstable
1	7.8	26	0	0	0.095	23	38	10.796	unstable
2	8.61	-2	1	0	0.915	33	34	-2.938	stable
1	0	-14	0	0	-0.118	-19	-23	1.815	unstable
4	0.07	-16	0.5	0	-0.321	-13	-24	-1.854	unstable
1	55.08	28	0	0	0.209	38	50	-0.426	unstable
1	0	57	1	0	-0.333	68	100	8.435	unstable
2	7.87	-28	0	0	-0.209	-38	-50	2.858	unstable
3	63.24	-10	-0.5	0	-0.263	-38	-33	3.546	unstable
2	36.11	4	-0.5	0	-0.145	-19	-13	2.378	unstable
1	0	2	0	0	-0.375	-12	-15	0.689	unstable
3	48.92	57	0	0	-0.265	48	103	2.785	unstable
3	26.86	-39	0	-0.5	0.122	-28	-42	3.341	unstable
2	30.45	2	0	0	-0.375	-12	-15	1.306	unstable
1	0.43	28	-1	0	-0.331	18	26	3.07	unstable
3	0.25	14	0	0	0.115	19	57	2.735	unstable
2	36.11	2	0	0	-0.375	-12	-15	0.852	unstable
4	28.52	22	1.5	0.5	0.137	27	45	-1.282	unstable
3	28.35	1	-1	0	-0.208	-5	-7	1.421	unstable
4	33.95	1	-1	0	-0.208	-5	-7	-0.857	unstable
3	36.59	-92	0	-1	-0.264	-74	-120	3.38	unstable
2	15.35	2	0	0	-0.375	-12	-15	1.948	unstable
4	72.01	-16	0	0	0.257	-6	-13	0.37	unstable
4	87.44	14	0	0	0.015	18	32	-0.107	stable
1	83.76	115	0	1.5	0.262	96	150	-1.249	unstable
1	10.7	2	-1	0	-0.915	-33	-34	5.233	unstable
1	46.53	-14	0	0	-0.118	-19	-20	0.89	unstable
2	58.05	-42	0	0	-0.327	-57	-73	1.731	unstable
3	0.85	-16	0.5	0	-0.321	-13	-24	-0.154	stable
3	49.66	1	-1	0	-0.208	-5	-7	1.396	unstable
4	72.93	38	0.5	0.5	-0.66	13	34	-0.635	unstable
3	39.07	13	2	0	0.255	44	61	-0.287	unstable
1	43.9	-71	-1	0	0.218	-87	-157	3.314	unstable
2	36.51	-99	-1	0	0.501	-100	-186	3.799	unstable
1	0.25	-60	0	0	-0.122	-57	-93	2.765	unstable
1	0	-44	0	0	0.051	-45	-92	3.7	unstable
2	8.61	41	2	0	-0.028	57	90	-0.714	stable
1	0	-39	0	-0.5	0.122	-28	-42	1.785	unstable
1	62.72	-60	0	0	-0.122	-57	-93	0.906	unstable
4	87.44	-18	1	0	0.683	-1	-1	12.701	unstable
4	23.09	-80	-0.5	-0.5	0.336	-70	-141	0.132	stable
1	22.96	28	1	0	-0.251	34	52	-2.874	unstable
2	34.42	-12	0.5	0	0.652	-5	-2	2.213	unstable
4	72.93	64	0	1	0.055	36	70	-1.203	unstable
3	0	-42	0	0	-0.327	-57	-70	2.013	unstable
1	27.91	2	0	0	-0.375	-12	-15	1.76	unstable
1	44.48	-71	-1	0	0.218	-87	-157	0.995	unstable
2	9.23	-39	0	-0.5	0.122	-28	-42	3.181	unstable
1	57.35	-12	0	0	-0.493	-31	-38	1.191	unstable
4	72.93	30	-1	0	-0.782	4	21	-0.149	unstable
1	0.25	-32	0	0	0.087	-19	-43	2.919	unstable
3	48.7	-43	0	0	0.38	-29	-46	2.695	unstable
2	0	-2	0.5	0	-0.23	7	-2	-1.738	unstable
2	2.43	18	0	0	-0.205	0	20	2.844	unstable
1	43.53	-42	0	0	-0.327	-57	-70	2.86	unstable
4	0	-14	0	0	-0.015	-18	-31	0.989	stable
4	15.92	-43	0	0	0.38	-29	-46	2.446	unstable
2	0	-48	0	-1	-0.175	-30	-58	4.01	unstable
2	39.42	-44	1	0	0.588	-24	-39	1.023	unstable
2	17.19	-76	0	-1	-0.384	-68	-108	5.048	unstable
2	19.71	-44	1	0	0.588	-24	-39	-0.821	unstable
3	84.16	-16	0	0	-0.232	-34	-32	-0.185	unstable
1	50.81	30	-1	0	-0.782	4	21	-0.101	unstable
4	24.71	-44	1	0	0.588	-24	-39	4.123	unstable
3	0	16	0	0	-0.257	6	13	-0.395	unstable
2	10.21	-42	0	0	-0.324	-57	-107	1.488	unstable
2	35.59	14	1	0	0.047	39	54	1.05	unstable
1	46.53	-42	0	0	-0.327	-57	-70	1.198	unstable
1	0.25	-74	0	0	-0.237	-76	-150	4.987	unstable
3	105.6	-2	-1	0	-0.695	-15	-22	0.014	stable
1	10.48	-39	0	-0.5	0.122	-28	-42	1.956	unstable
2	15.35	4	-0.5	0	-0.145	-19	-13	4.526	unstable
2	40.7	-56	0	0	-0.442	-76	-130	6.081	unstable
2	45.84	-15	-1	0	0.66	-11	-27	-1.588	stable
3	53.71	-4	0	0	0.261	-3	3	8.733	unstable
1	61	-58	1	0	0.473	-43	-96	0.788	unstable
1	31.56	26	-0.5	0.5	0.715	23	36	-0.542	stable
3	62.29	-2	0	0	0.375	12	15	-0.746	unstable
3	58.4	-57	0	0	0.365	-47	-77	0.304	stable
2	3.62	-39	0	-0.5	0.122	-28	-42	1.723	unstable
4	13.01	29	1	0	-0.542	30	50	1.136	unstable
1	0	-2	0	0	0.375	12	15	-1.637	stable
2	44.83	-32	0	0	0.087	-19	-43	-1.63	stable
3	9.53	42	0	0	0.324	57	107	7.899	unstable
2	5.53	48	0	1	0.175	30	58	1.392	unstable
3	28.48	27	0	0	-0.199	21	42	-0.064	unstable
4	49.19	-26	0	0	-0.095	-23	-38	-2.366	unstable
2	48.71	1	-2	0	-0.24	-26	-29	0.113	unstable
3	100.49	22	1.5	0.5	0.137	27	45	0.254	stable
3	63.24	-14	0	0	-0.118	-19	-20	0.642	unstable
2	40.27	-28	0	0	-0.209	-38	-50	2.567	unstable
2	40.7	-12	0	0	-0.493	-31	-38	3.496	unstable
3	63.24	-12	0	0	-0.493	-31	-35	1.031	unstable
2	44.88	-1	1	0	0.208	5	6	-0.741	stable
3	63.24	0	0	0	0	0	3	1.228	unstable
1	35.24	-16	0	0	0.12	-6	-12	-0.082	stable
1	52.1	15	0	0	-0.692	-10	7	1.219	unstable
2	49.51	-14	0	0	-0.118	-19	-23	0.486	unstable
2	0	-16	0.5	0	-0.321	-13	-24	-1.167	unstable
3	25.63	-42	0	0	-0.324	-57	-107	3.964	unstable
1	47.88	-18	1	0	0.683	-1	-1	5.409	unstable
2	67.29	-27	-2	0	0.043	-39	-58	0.756	unstable
1	43.53	-56	0	0	-0.442	-76	-127	4.832	unstable
2	7.94	-12	0	0	-0.466	-32	-37	4.928	unstable
1	0	34	0	1	0.057	11	35	1.696	unstable
2	4.92	-12	0	0	-0.493	-31	-35	4.284	unstable
3	8.33	-44	1	0	0.588	-24	-39	-0.384	unstable
3	33.77	14	0	0	0.118	19	23	5.81	unstable
2	0	-76	0	-1	-0.384	-68	-108	5.168	unstable
2	18.27	-14	0	0	-0.118	-19	-23	2.223	unstable
3	15.81	-25	-1	0	0.738	-24	-36	-1.309	unstable
4	0.29	-30	0	0	0.166	-26	-35	0.112	unstable
1	18.3	-106	0	-1	-0.379	-93	-177	6.06	unstable
3	28.48	-30	0	0	0.166	-26	-35	0.524	unstable
2	0	-14	0	0	-0.118	-19	-23	2.233	unstable
4	87.44	-58	1	0	0.473	-43	-96	-1.204	stable
2	36.56	32	0	0	-0.087	19	43	1.238	unstable
2	26.22	-58	1	0	0.573	-42	-71	0.233	unstable
1	10.7	73	0	1.5	-0.065	39	77	2.536	unstable
2	45.84	1	-2	0	-0.24	-26	-29	0.833	unstable
3	0	2	0	0	-0.375	-12	-15	3.164	unstable
2	16.94	-15	1	0	0.193	-13	-25	0	unstable
4	0.94	14	-1	0	-0.422	-2	4	4.459	unstable
4	11.68	-27	0	0	0.123	-23	-33	3.59	unstable
2	20.73	-50	0	-1	0.063	-17	-50	3.805	unstable
2	0	-42	0	0	-0.327	-57	-70	4.688	unstable
3	76.23	-50	0	-1	0.063	-17	-50	-0.572	stable
4	0.43	-42	0	0	-0.327	-57	-73	2.713	unstable
2	16.94	18	1	1	0.957	26	37	-5.005	stable
4	0	-16	0	0	0.257	-6	-13	0.433	unstable
1	24.57	-66	-0.5	-0.5	0.451	-51	-84	2.674	unstable
1	39.38	-13	-2	0	-0.255	-44	-61	0.747	unstable
4	0.43	-12	0	0	-0.493	-31	-38	3.709	unstable
2	31.39	-48	0	-1	-0.175	-30	-58	3.464	unstable
1	0	28	0	0	0.209	38	50	6.88	stable
2	17.19	-34	0	-1	-0.057	-11	-38	1.433	unstable
2	3.89	27	0	0	-0.199	21	42	-0.599	unstable
3	53.71	-30	0	0	0.166	-26	-35	1.219	unstable
3	75.94	19	-1	1	0.717	0	8	-2.22	stable
1	47.78	-26	0	0	-0.095	-23	-38	1.581	unstable
2	7.94	14	0	0	0.118	19	23	5.206	unstable
3	51.77	13	0	0	-0.214	3	11	0.749	unstable
1	39.03	-71	0	0	0.25	-66	-134	2.425	unstable
2	0.05	-42	0	0	-0.327	-57	-70	4.634	unstable
2	8.61	-1	1	0	0.208	5	7	-2.001	stable
1	10.7	-12	0	0	-0.493	-31	-38	2.649	unstable
1	0	16	-0.5	0	0.321	13	24	5.261	unstable
2	3.89	-44	0	0	0.051	-45	-92	3.38	unstable
1	9.92	-34	0	-1	-0.057	-11	-38	2.245	unstable
2	8.61	-44	1	0	0.588	-24	-39	-3.052	stable
2	7.94	64	0	1	0.055	36	70	5.635	unstable
1	83.76	26	0	0	0.095	23	38	11.169	unstable
4	14.88	30	0	0	-0.166	26	35	2.188	unstable
1	47.16	1	-2	0	-0.24	-26	-29	1.179	unstable
1	38.63	-15	0	0	0.692	10	-4	-0.475	stable
3	26.79	-1	2	0	0.24	26	29	-0.312	stable
3	39.72	-14	-1	0	-0.047	-39	-54	-0.338	stable
1	32.89	-39	0	-0.5	0.122	-28	-42	2.619	unstable
3	48.92	30	0	0	-0.142	25	70	4.678	unstable
2	0	-56	0	0	-0.442	-76	-130	7.259	unstable
2	32.63	16	0	0	0.232	34	32	-5.333	stable

## Sheet: ddG bin test
SecSt	ASA_pct	delta_MW	delta_Chg	delta_ARM	delta_Hydro	delta_VdwV	delta_SASA	ddG_calc	ddGC
2	2.43	-10	-0.5	0	-0.263	-38	-36	5.8	unstable
3	8.33	-1	1	0	0.208	5	7	-1.124	unstable
2	48.71	0	-1	0	-0.032	-21	-23	-0.732	unstable
3	13.67	-85	-1	0	0.616	-81	-129	0.966	unstable
2	0	-42	0	0	-0.327	-57	-73	6.167	unstable
2	11.58	-12	0	0	-0.493	-31	-35	2.781	unstable
3	56.4	-9	-0.5	-0.5	0.086	-4	-7	1.109	unstable
3	29.13	-28	0	0	0.283	-13	-29	3.08	unstable
3	53.71	-44	0	0	0.051	-45	-92	1.639	unstable
2	38.92	-1	1	0	0.208	5	6	-0.835	unstable
4	87.44	-28	1	0	0.331	-18	-26	0.226	stable
1	10.7	-56	0	0	-0.442	-76	-130	5.074	unstable
2	51.89	-42	0	0	-0.327	-57	-73	1.322	unstable
3	51.77	-2	0	0	0.375	12	15	2.375	unstable
3	56.4	19	0.5	-0.5	-0.165	30	45	1.412	unstable
1	0.43	76	0	1	0.521	68	107	22.055	unstable
2	36.56	-28	0	0	-0.209	-38	-50	2.478	unstable
2	20.73	-92	0	-1	-0.264	-74	-120	5.813	unstable
2	19.71	-1	1	0	0.208	5	7	-0.069	unstable
1	0	14	0	0	0.091	20	22	0.355	unstable
1	0.44	2	-1	0	-0.915	-33	-31	6.417	unstable
4	0	14	0	0	0.091	20	22	1.893	unstable
1	22.79	-73	0	-1.5	0.065	-39	-80	4.707	unstable
3	53.71	13	0	0	-0.214	3	11	0.871	unstable
2	42.36	-1	1	0	0.208	5	6	-0.65	unstable
3	46.71	-28	0	0	-0.209	-38	-50	2.076	unstable
3	43.86	-1	1	0	0.208	5	7	-0.42	unstable
2	1.01	-2	0	0	0.375	12	15	2.047	unstable
2	32.27	-28	0	0	-0.209	-38	-50	1.855	unstable
2	7.94	57	1	0	-0.825	43	79	2.345	unstable
3	10.76	-42	0	0	-0.327	-57	-73	4.109	unstable
1	27.91	-28	0	0	-0.209	-38	-50	2.071	unstable
2	43.15	43	1	0	-0.943	24	59	1.567	unstable
3	22.87	58	-1	0	-0.473	43	96	5.494	unstable
2	0	28	0.5	0	0.058	38	56	0.321	unstable
1	23.33	-57	-1	0	0.333	-68	-100	1.71	unstable
4	0	-18	0	0	0.205	0	-23	2.718	unstable
1	0.25	-18	0	0	0.205	0	-20	3.164	unstable
2	0	-12	0	0	-0.493	-31	-35	3.044	unstable
2	0	-34	0	-1	-0.057	-11	-38	3.331	unstable
1	55.08	-14	0	0	-0.115	-19	-57	0.681	unstable
1	74.55	49	-0.5	1	0.713	45	66	-1.897	unstable
2	22.42	-76	0	-1	-0.384	-68	-108	5.129	unstable
1	0	-14	0	0	-0.115	-19	-57	1.968	unstable
1	27.13	-16	0	0	0.257	-6	-13	0.259	unstable
3	8.47	-76	0	-1	-0.384	-68	-108	5.236	unstable
2	17.19	-48	0	-1	-0.175	-30	-58	5.147	unstable
2	22.36	14	0	0	0.115	19	57	3.506	unstable
1	22.79	-23	0	-0.5	0.002	-22	-30	-0.084	unstable
2	2.43	-42	0	0	-0.327	-57	-73	4.656	unstable
1	0	-42	0	0	-0.327	-57	-70	4.022	unstable
2	2.61	-26	0	0	-0.095	-23	-38	2.156	unstable
4	4.99	1	-1	0	-0.208	-5	-7	1.307	unstable
2	43.15	50	0	1	-0.063	17	50	-1.045	stable
2	44.83	-18	0	0	0.205	0	-23	-0.4	unstable
1	4.38	-71	-1	0	0.218	-87	-157	5.743	unstable
3	23.63	30	0	0	-0.142	25	70	4.708	unstable
2	4.92	-14	0	0	-0.118	-19	-20	3.435	unstable
1	14.4	-34	0	-1	-0.057	-11	-38	2.657	unstable
1	48.2	-72	1	0	0.458	-61	-128	2.415	unstable
1	6.55	-16	0	0	0.12	-6	-12	0.326	stable
1	0	-28	0	0	-0.209	-38	-50	2.168	unstable
4	0.43	34	0	1	0.057	11	35	0.872	unstable
3	34.7	-43	0	0	0.38	-29	-46	3.665	unstable
2	32.27	14	0	0	0.118	19	20	0.735	unstable
1	48.2	-42	1	0	0.316	-36	-58	0.456	unstable
1	56.62	-92	0	-1	-0.264	-74	-120	4.046	unstable
2	68.05	2	0	0	-0.375	-12	-15	0.662	unstable
2	5.53	2	0	0	-0.375	-12	-15	1.908	unstable
2	8.61	71	1	1.5	0.85	72	111	-4.405	stable
3	48.92	44	0	0	-0.051	45	92	8.05	unstable
2	5.53	4	-0.5	0	-0.145	-19	-13	4.861	unstable
1	11.58	-42	0	0	-0.324	-57	-107	5.292	unstable
3	21.73	14	0	0	0.115	19	57	9.724	unstable
3	7.1	-56	0	0	-0.442	-76	-127	4.597	unstable
4	50.18	-26	0	0	-0.095	-23	-38	1.563	unstable
3	28.48	-2	0	0	0.375	12	15	2.125	unstable
2	13.9	-106	0	-1	-0.379	-93	-177	8.957	unstable
1	0	42	0	0	0.327	57	70	-1.978	stable
2	0.11	-14	0	0	-0.118	-19	-23	1.959	unstable
2	79	-40	0	0	-0.21	-42	-95	1.416	unstable
3	15.76	30	0	0	-0.142	25	70	1.801	unstable
3	69.52	25	1	0	-0.738	24	36	1.542	stable
2	1.23	-2	0	0	0.375	12	15	2.591	unstable
1	50.06	-31	0	0	0.46	-24	-39	6.616	unstable
2	44.88	-1	2	0	0.24	26	29	-0.59	stable
3	28.48	13	0	0	-0.214	3	11	0.906	unstable
2	36.97	-42	0	0	-0.327	-57	-73	2.169	unstable
2	50.68	2	0	0	-0.375	-12	-15	0.506	unstable
2	2.36	-44	1	0	0.588	-24	-39	0.536	unstable
2	0	-42	0	0	-0.327	-57	-73	2.274	unstable
3	93.59	-26	0.5	0	0.637	-23	-34	2.138	unstable
1	10.7	50	0	1	-0.063	17	47	7.079	unstable
2	49.51	-12	0	0	-0.493	-31	-38	1.319	unstable
3	73.29	-40	0	0	-0.21	-42	-95	0.41	unstable

## Sheet: ddG ter train
SecSt	ASA_pct	delta_MW	delta_Chg	delta_ARM	delta_Hydro	delta_VdwV	delta_SASA	ddG_calc	ddGC
4	0	14	0	0	0.091	20	22	1.893	unstable
1	75.2	55	1	0	-0.45	55	94	0.214	neutral
3	28.48	-44	0	0	0.051	-45	-92	1.411	unstable
3	89.51	-16	0	0	0.257	-6	-13	0.049	neutral
2	36.56	32	0	0	-0.087	19	43	1.238	unstable
3	80.7	-57	-1	0	0.333	-68	-100	0.034	neutral
1	10.7	0	0	0	0	0	-3	0.041	neutral
3	8.33	-44	1	0	0.588	-24	-39	-0.384	unstable
3	53.62	14	0	0	0.115	19	57	2.138	unstable
2	22.42	-76	0	-1	-0.384	-68	-108	5.129	unstable
1	6.55	-16	0	0	0.12	-6	-12	0.326	stable
1	20.3	2	0	0	-0.375	-12	-15	0.735	neutral
1	0.25	-60	0	0	-0.122	-57	-93	2.765	unstable
3	21.73	14	0	0	0.115	19	57	9.724	unstable
3	0.54	-42	0	0	-0.327	-57	-73	3.538	unstable
1	68.87	26	0	0	0.095	23	38	-0.717	neutral
2	9.08	-35	0	-1	-0.629	-27	-43	3.275	unstable
3	51.77	13	0	0	-0.214	3	11	0.749	unstable
4	64.7	26	0	0	0.095	23	38	-0.782	neutral
1	74.55	49	-0.5	1	0.713	45	66	-1.897	unstable
2	4.88	16	0	0	-0.12	6	12	0.516	neutral
3	31.31	-85	-1	0	0.616	-81	-129	0.978	neutral
1	16.66	23	0	0.5	-0.002	22	30	0.123	stable
4	50.89	-27	0	0	0.123	-23	-33	-0.636	neutral
3	28.48	14	-1	0	-0.422	-2	4	1.659	neutral
1	27.13	-16	0	0	0.257	-6	-13	0.259	unstable
1	18.3	-16	0	0	0.12	-6	-12	-0.393	neutral
1	27.91	-28	0	0	-0.209	-38	-50	2.071	unstable
1	0.44	2	-1	0	-0.915	-33	-31	6.417	unstable
2	21.25	-42	0	0	-0.327	-57	-70	3.057	unstable
1	51.51	1	-1	0	-0.208	-5	-6	1.464	neutral
2	40.94	-44	1	0	0.588	-24	-39	2.448	unstable
2	20.73	-92	0	-1	-0.264	-74	-120	5.813	unstable
3	51.77	14	-1	0	-0.422	-2	4	1.402	unstable
2	8.61	-1	1	0	0.208	5	7	-2.001	stable
4	106.66	-16	0	0	0.257	-6	-13	0.58	neutral
1	0	2	0	0	-0.375	-12	-15	0.689	unstable
3	25.63	-42	0	0	-0.324	-57	-107	3.964	unstable
2	0.4	-58	1	0	0.573	-42	-71	-1.462	neutral
1	48.2	-72	1	0	0.458	-61	-128	2.415	unstable
2	0.4	-16	1	0	0.9	15	2	-1.183	neutral
1	30.74	-19	-0.5	0.5	0.165	-30	-45	3.47	unstable
2	0.4	-26	0.5	0	0.637	-23	-34	0.197	neutral
1	56.4	-9	0.5	-0.5	0.118	17	16	1.161	unstable
4	0.43	-42	0	0	-0.327	-57	-73	2.713	unstable
1	10.7	50	0	1	-0.063	17	47	7.079	unstable
3	26.79	-1	2	0	0.24	26	29	-0.312	stable
1	66.87	15	-1	0	-0.193	13	25	-0.135	neutral
3	23.63	30	0	0	-0.142	25	70	4.708	unstable
4	8.1	-16	0	0	0.12	-6	-12	-0.341	neutral
3	33.77	14	0	0	0.118	19	23	5.81	unstable
3	34.05	-42	0	0	-0.327	-57	-73	2.899	unstable
3	53.71	14	-1	0	-0.422	-2	4	2.114	neutral
1	50.81	30	-1	0	-0.782	4	21	-0.101	unstable
1	4.83	14	0	0	0.115	19	57	-1.389	neutral
3	56.4	-9	-0.5	-0.5	0.086	-4	-7	1.109	unstable
3	48.92	14	0	0	0.115	19	57	4.884	unstable
1	0	42	0	0	0.327	57	70	-1.978	stable
1	38	-42	0	0	-0.327	-57	-73	1.807	neutral
2	59.46	-57	-1	0	0.333	-68	-100	0.87	neutral
2	2.61	-26	0	0	-0.095	-23	-38	2.156	unstable
2	7.94	57	1	0	-0.825	43	79	2.345	unstable
1	22.96	28	1	0	-0.251	34	52	-2.874	unstable
4	4.01	26	-0.5	0.5	0.715	23	36	-2.595	neutral
4	41.23	-57	-1	0	0.333	-68	-100	1.157	neutral
2	41.9	-58	1	0	0.573	-42	-71	0.287	neutral
4	87.44	48	1	1	0.852	50	81	-1.132	neutral
3	65.72	-1	1	0	0.208	5	7	-0.556	neutral
1	55.44	57	0	0	-0.365	47	77	-0.333	neutral
1	22.79	-73	0	-1.5	0.065	-39	-80	4.707	unstable
1	0	14	0	0	0.091	20	22	0.355	unstable
4	50.2	-58	1	0	0.573	-42	-71	0.15	neutral
4	77.17	-26	0	0	-0.095	-23	-38	1.272	unstable
3	56.4	-22	-1.5	-0.5	-0.137	-27	-45	2.409	unstable
2	35.59	14	1	0	0.047	39	54	1.05	unstable
3	105.6	-2	-1	0	-0.695	-15	-22	0.014	stable
2	32.05	-58	1	0	0.573	-42	-71	-0.318	neutral
2	36.56	-28	0	0	-0.209	-38	-50	2.478	unstable
4	75.33	-42	1	0	0.316	-36	-58	-0.743	neutral
3	43.86	-1	1	0	0.208	5	7	-0.42	unstable
1	2.45	-30	0	0	0.166	-26	-35	-2.96	unstable
4	41.55	-30	0	0	0.142	-25	-70	0.5	neutral
3	48.92	44	0	0	-0.051	45	92	8.05	unstable
3	0.85	-2	0.5	0	-0.23	7	-2	-2.218	stable
2	16.94	-15	1	0	0.193	-13	-25	0	unstable
2	1.01	-2	0	0	0.375	12	15	2.047	unstable
2	35.59	1	-1	0	-0.208	-5	-7	0.212	neutral
2	7.72	16	0	0	-0.12	6	12	-0.024	neutral
2	44.83	-32	0	0	0.087	-19	-43	-1.63	stable
2	44.88	-1	2	0	0.24	26	29	-0.59	stable
1	84.21	13	0	0	-0.214	3	11	0.048	neutral
2	5.53	14	0	0	0.118	19	20	1.186	unstable
2	45.68	-1	1	0	0.208	5	6	-0.478	neutral
3	58.4	-57	0	0	0.365	-47	-77	0.304	stable
2	0	72	-1	0	-0.458	61	128	8.472	neutral
4	87.44	71	1	1.5	0.85	72	111	-0.733	neutral
1	20.65	14	0	0	0.091	20	22	-0.347	neutral
2	0.4	39	0	0.5	-0.122	28	42	-2.309	neutral
4	15.92	-43	0	0	0.38	-29	-46	2.446	unstable
1	32.96	-71	-1	0	0.218	-87	-157	1.331	neutral
3	90.52	-57	-1	0	0.333	-68	-100	0.931	neutral
3	41.17	-30	0	0	0.166	-26	-35	-0.155	neutral
4	33.95	-43	0	0	0.38	-29	-46	0.207	unstable
1	52.02	9	-0.5	0.5	-0.118	-17	-16	0.235	neutral
2	26.54	-56	0	0	-0.442	-76	-130	4.762	unstable
1	30.46	-16	0	0	0.257	-6	-13	0.461	unstable
4	31.22	-43	0	0	0.38	-29	-46	2.255	neutral
3	34.7	-43	0	0	0.38	-29	-46	3.665	unstable
3	51.77	-2	0	0	0.375	12	15	2.375	unstable
2	48.71	1	-2	0	-0.24	-26	-29	0.113	unstable
3	69.03	1	-2	0	-0.24	-26	-29	0.322	neutral
2	2.43	-10	-0.5	0	-0.263	-38	-36	5.8	unstable
3	80.52	-76	0	-1	-0.384	-68	-108	1.188	neutral
1	47.88	-18	1	0	0.683	-1	-1	5.409	unstable
1	83.76	16	0	0	-0.257	6	13	0.609	neutral
1	54.2	-58	1	0	0.473	-43	-96	1.605	unstable
1	0	-42	0	0	-0.327	-57	-70	5.059	unstable
4	64.89	14	1	0	0.047	39	54	0.381	unstable
1	56.77	-57	0	0	0.365	-47	-77	0.358	neutral
2	60.57	-42	0	0	-0.327	-57	-70	0.77	neutral
2	24.59	-14	0	0	-0.091	-20	-22	-0.041	unstable
1	66.87	1	-1	0	-0.208	-5	-7	-0.075	neutral
1	66.98	-16	0	0	0.257	-6	-13	-0.285	neutral
4	0.94	-30	0	0	0.166	-26	-35	1.549	unstable
2	0.4	-1	1	0	0.208	5	6	-1.815	neutral
3	63.01	-85	-1	0	0.616	-81	-129	-0.098	neutral
1	0	14	0	0	0.118	19	23	-0.475	neutral
2	18.27	-14	0	0	-0.118	-19	-23	2.223	unstable
4	0	-18	0	0	0.205	0	-23	2.718	unstable
2	0	-14	0	0	-0.118	-19	-23	2.233	unstable
1	57.35	-12	0	0	-0.493	-31	-38	1.191	unstable
2	68.05	4	-0.5	0	-0.145	-19	-13	3	unstable
2	0	-42	0	0	-0.327	-57	-73	3.881	unstable
3	28.22	-16	0	0	0.12	-6	-12	-0.578	neutral
3	15.81	-25	-1	0	0.738	-24	-36	-1.309	unstable
4	62.84	-22	-1.5	-0.5	-0.137	-27	-45	0.966	unstable
1	83.76	42	0	0	0.327	57	70	-0.586	neutral
1	0	-18	0	0	0.205	0	-20	2.698	unstable
3	63.24	0	0	0	0	0	3	1.228	unstable
1	31.56	26	-0.5	0.5	0.715	23	36	-0.542	stable
1	22.13	-14	0	0	-0.091	-20	-22	-0.029	neutral
2	39.42	-58	1	0	0.473	-43	-96	-0.907	unstable
2	15.35	2	0	0	-0.375	-12	-15	1.948	unstable
3	76.23	23	0	0.5	-0.002	22	30	0.451	neutral
1	55.08	-14	0	0	-0.115	-19	-57	0.681	unstable
1	0	-44	0	0	0.051	-45	-92	3.7	unstable
3	2.5	-44	1	0	0.588	-24	-39	0.793	unstable
2	38.92	-1	1	0	0.208	5	6	-0.835	unstable
1	67.72	43	1	0	-0.943	24	59	2.7	neutral
2	5.53	2	0	0	-0.375	-12	-15	1.908	unstable
4	72.18	-1	2	0	0.24	26	29	-0.151	neutral
3	36.59	-92	0	-1	-0.264	-74	-120	3.38	unstable
1	39.03	-57	0	0	0.365	-47	-77	0.992	neutral
3	105.6	-16	-1	0	-0.71	-33	-54	-0.483	stable
2	32.63	16	0	0	0.232	34	32	-5.333	stable
1	39.38	-13	-2	0	-0.255	-44	-61	0.747	unstable
2	40.34	2	0	0	-0.375	-12	-15	1.385	neutral
1	77.72	14	0	0	0.015	18	32	-0.131	neutral
2	48.71	0	-1	0	-0.032	-21	-23	-0.732	unstable
2	36.51	-99	-1	0	0.501	-100	-186	3.799	unstable
3	28.67	-16	0	0	0.257	-6	-13	-0.458	neutral
3	81.8	-1	2	0	0.24	26	29	-0.386	neutral
3	76.23	-16	0	0	0.12	-6	-12	0.103	neutral
2	7.94	-28	0	0	-0.209	-38	-50	3.803	neutral
2	0	-56	0	0	-0.442	-76	-130	7.259	unstable
3	6.13	-60	0	-1	-0.641	-62	-95	6.073	unstable
4	69.57	1	-2	0	-0.24	-26	-29	0.234	neutral
4	11.68	1	-1	0	-0.208	-5	-7	2.858	unstable
3	76.23	-35	0	-1	-0.629	-27	-43	-0.261	stable
1	56.77	-41	0	0	0.108	-41	-64	1.28	neutral
2	31.08	-1	2	0	0.24	26	29	-0.707	neutral
4	87.44	14	0	0	0.015	18	32	-0.107	stable
2	22.42	-34	0	-1	-0.057	-11	-38	2.714	unstable
1	10.7	-14	0	0	-0.118	-19	-23	1.262	neutral
4	13.01	29	1	0	-0.542	30	50	1.136	unstable
1	1.58	-39	0	-0.5	0.122	-28	-42	4.666	unstable
1	10.7	-26	0	0	-0.584	-51	-60	3.409	unstable
2	5.53	4	-0.5	0	-0.145	-19	-13	4.861	unstable
3	2.5	-58	1	0	0.473	-43	-96	1.112	unstable
2	0	42	0	0	0.324	57	107	6.752	neutral
4	87.44	-18	1	0	0.683	-1	-1	12.701	unstable
2	44.38	-32	0	0	0.087	-19	-43	-3.85	neutral
3	28.67	-30	0	0	0.142	-25	-70	0.457	neutral
2	67.29	-28	0	0	0.283	-13	-29	-0.853	neutral
1	35.77	16	0	0	-0.12	6	12	0.28	neutral
3	27.2	-56	0	0	-0.442	-76	-127	3.824	unstable
1	9.92	-34	0	-1	-0.057	-11	-38	2.245	unstable
2	42.36	-1	2	0	0.24	26	29	-0.019	unstable
2	32.27	-28	0	0	-0.209	-38	-50	1.855	unstable
2	23.84	-43	0	0	0.38	-29	-46	2.007	unstable
2	36.34	-36	-0.5	-0.5	0.285	-25	-49	-0.012	neutral
2	1.65	14	0	0	0.115	19	57	5.978	unstable
2	6.32	-16	0	0	0.12	-6	-12	1.635	neutral
1	64.17	9	-0.5	0.5	-0.118	-17	-16	-0.06	neutral
4	106.66	-30	0	0	0.142	-25	-70	-1.556	neutral
4	62.11	-1	2	0	0.24	26	29	-0.186	neutral
2	68.05	2	0	0	-0.375	-12	-15	0.662	unstable
1	44.48	-71	-1	0	0.218	-87	-157	0.995	unstable
2	0	-14	0	0	-0.118	-19	-23	1.54	neutral
2	2.43	34	0	1	0.057	11	35	3.203	unstable
2	0.49	-14	0	0	-0.118	-19	-20	2.861	neutral
1	0.43	28	-1	0	-0.331	18	26	3.07	unstable
3	35	28	0	0	-0.283	13	29	0.306	neutral
3	36.61	1	-2	0	-0.24	-26	-29	1.936	neutral
2	17.19	-76	0	-1	-0.384	-68	-108	5.048	unstable
2	0	-42	0	0	-0.327	-57	-70	4.688	unstable
1	26.79	-58	1	0	0.573	-42	-71	-0.157	unstable
4	48.09	-2	0	0	0.375	12	15	0.036	neutral
2	44.88	27	2	0	-0.043	39	58	-0.23	stable
2	43.15	73	0	1.5	-0.065	39	80	-2.055	stable
1	46.53	-14	0	0	-0.118	-19	-20	0.89	unstable
4	59.42	-1	1	0	0.208	5	6	-0.214	neutral
2	0	-42	0	0	-0.327	-57	-73	6.167	unstable
1	44.48	28	0	0	-0.283	13	29	-0.114	neutral
2	2.24	-2	0	0	0.375	12	15	0.019	unstable
1	22.79	-49	0.5	-1	-0.713	-45	-66	1.573	neutral
1	39.03	-71	0	0	0.25	-66	-134	2.425	unstable
4	47.27	-16	0	0	0.257	-6	-13	0.607	unstable
2	37.2	-16	0	0	0.257	-6	-13	-0.68	neutral
1	5.38	39	0	0.5	-0.122	28	42	0.652	neutral
2	31.39	-48	0	-1	-0.175	-30	-58	3.464	unstable
2	15.35	4	-0.5	0	-0.145	-19	-13	4.526	unstable
3	0.13	42	0	0	0.324	57	107	-1.273	neutral
3	54.51	14	0	0	0.115	19	57	18.485	neutral
1	10.7	34	0	1	0.057	11	35	4.144	unstable
2	34.42	-1	1	0	0.208	5	7	-0.71	unstable
2	36.39	-57	0	0	0.365	-47	-77	1.999	unstable
3	64.7	-39	0	-0.5	0.122	-28	-42	1.156	neutral
1	5.49	-23	0	-0.5	0.002	-22	-30	0.736	unstable
2	45.84	-15	-1	0	0.66	-11	-27	-1.588	stable
1	7.8	26	0	0	0.095	23	38	10.796	unstable
3	8.33	-1	1	0	0.208	5	7	-1.124	unstable
4	51.84	-9	-0.5	-0.5	0.086	-4	-7	0.722	neutral
4	70.75	-26	0	0	-0.095	-23	-38	0.692	neutral
1	67.13	-71	0	0	0.25	-66	-134	1.05	neutral
1	10.48	-39	0	-0.5	0.122	-28	-42	1.956	unstable
4	9.29	-43	0	0	0.38	-29	-46	-1.54	unstable
2	7.87	-28	0	0	-0.209	-38	-50	2.858	unstable
4	13.01	29	0	0	-0.574	9	27	0.66	unstable
4	28.52	22	1.5	0.5	0.137	27	45	-1.282	unstable
1	0.43	76	0	1	0.521	68	107	22.055	unstable
2	5.53	48	0	1	0.175	30	58	1.392	unstable
3	0.85	-16	0.5	0	-0.321	-13	-24	-0.154	stable
3	39.07	13	2	0	0.255	44	61	-0.287	unstable
1	23.33	-57	-1	0	0.333	-68	-100	1.71	unstable
4	15.92	1	-1	0	-0.208	-5	-7	3.514	neutral
2	38.69	-15	0	0	0.692	10	-7	-1.34	neutral
4	0	-28	0	0	-0.209	-38	-50	-0.495	neutral
3	63.24	-10	-0.5	0	-0.263	-38	-33	3.546	unstable
2	21.25	0	0	0	0	0	3	0.722	neutral
4	87.44	-14	1	0	0.422	2	-4	3.059	neutral
3	29.13	-28	-1	0	0.251	-34	-52	0.722	unstable
1	27.13	27	0	0	-0.123	23	33	-0.589	neutral
3	0.5	-19	1	-1	-0.717	0	-8	10.791	unstable
3	42.29	28	0	0	-0.283	13	29	0.74	neutral
1	47.16	1	-2	0	-0.24	-26	-29	1.179	unstable
1	32.89	-39	0	-0.5	0.122	-28	-42	2.619	unstable
4	0.43	18	0	0	-0.205	0	20	1.207	unstable
3	15.76	30	0	0	-0.142	25	70	1.801	unstable
3	75.94	19	-1	1	0.717	0	8	-2.22	stable
2	0.4	-32	1	0	0.668	-19	-33	16.811	neutral
3	65.72	13	1	0	0.223	23	38	-4.364	neutral
2	22.36	42	0	0	0.324	57	107	10.028	unstable
2	0	0	0	0	0	0	-3	-0.506	neutral
4	86.68	41	2	0	-0.028	57	90	-4.71	neutral
1	83.76	115	0	1.5	0.262	96	150	-1.249	unstable
4	55.59	-16	0	0	0.12	-6	-12	0.375	stable
3	56.4	19	0.5	-0.5	-0.165	30	45	1.412	unstable
1	22.79	-23	0	-0.5	0.002	-22	-30	-0.084	unstable
1	24.57	26	-0.5	0.5	0.715	23	36	-1.311	neutral
2	8.61	71	1	1.5	0.85	72	111	-4.405	stable
2	20.73	-50	0	-1	0.063	-17	-50	3.805	unstable
2	3.89	27	0	0	-0.199	21	42	-0.599	unstable
3	78.78	30	0	0	-0.142	25	70	-0.482	neutral
3	53.71	-4	0	0	0.261	-3	3	8.733	unstable
1	30.57	-58	1	0	0.573	-42	-71	-0.637	neutral
4	0.07	-16	0.5	0	-0.321	-13	-24	-1.854	unstable
1	0	-60	0	0	-0.122	-57	-93	2.861	unstable
2	36.11	2	0	0	-0.375	-12	-15	0.852	unstable
2	0	-42	0	0	-0.327	-57	-73	2.274	unstable
2	61.38	-26	0	0	-0.095	-23	-38	0.891	neutral
1	36.09	-16	0	0	0.257	-6	-13	-0.143	neutral
2	44.83	-60	0	0	-0.122	-57	-93	1.513	unstable
2	32.27	14	0	0	0.118	19	20	0.735	unstable
2	24.41	57	1	0	-0.333	68	100	-0.997	stable
1	47.78	-26	0	0	-0.095	-23	-38	1.581	unstable
3	105.6	-74	0	0	-0.237	-76	-150	0.379	neutral
2	0	30	0	0	-0.142	25	70	-0.969	neutral
3	47.44	-30	0	0	0.166	-26	-35	1.452	neutral
2	5.53	32	0	0	-0.087	19	43	-0.151	unstable
1	0	34	0	1	0.057	11	35	1.696	unstable
2	36.56	48	0	1	0.175	30	58	-0.432	unstable
2	22.53	42	-1	0	-0.316	36	58	1.751	neutral
2	7.94	64	0	1	0.055	36	70	5.635	unstable
1	3.64	14	0	0	0.118	19	23	-0.58	neutral
4	0.43	0	0	0	0	0	-3	0.408	neutral
1	27.9	-76	0	-1	-0.384	-68	-108	3.598	unstable
4	101.22	-14	-1	0	-0.047	-39	-54	0.265	neutral
3	19.18	-14	0	0	-0.091	-20	-22	1.343	neutral
1	1.03	-14	0	0	-0.118	-19	-23	0.599	unstable
3	24.01	-2	0	0	0.375	12	15	-1.48	unstable
2	0	-28	0	0	-0.209	-38	-50	4.794	unstable
4	50.18	-26	0	0	-0.095	-23	-38	1.563	unstable
4	50.14	-66	-0.5	-0.5	0.451	-51	-84	1.232	neutral
2	0	-14	0	0	-0.118	-19	-20	2.037	neutral
1	0.13	14	0	0	0.118	19	20	-0.389	neutral
2	7.94	4	-0.5	0	-0.145	-19	-13	5.35	neutral
1	10.7	-12	0	0	-0.493	-31	-38	2.649	unstable
1	10.7	-56	0	0	-0.442	-76	-130	5.074	unstable
2	50.68	2	0	0	-0.375	-12	-15	0.506	unstable
2	43.15	43	1	0	-0.943	24	59	1.567	unstable
2	22.42	16	0	0	-0.12	6	12	-0.083	neutral
2	44.83	-18	0	0	0.205	0	-20	-1.308	stable
2	13.84	-2	0	0	0.375	12	15	-1.566	neutral
3	69.52	25	1	0	-0.738	24	36	1.542	stable
4	0.43	-12	0	0	-0.493	-31	-38	3.709	unstable
1	0	-2	0	0	0.375	12	15	-1.637	stable
1	11.58	-42	0	0	-0.324	-57	-107	5.292	unstable
3	102.24	-57	-1	0	0.333	-68	-100	0.178	neutral
1	0	-28	0	0	-0.209	-38	-50	2.168	unstable
2	4.92	-12	0	0	-0.493	-31	-35	4.284	unstable
1	31.56	-50	-0.5	-0.5	0.194	-45	-71	-0.436	stable
4	62.31	-28	-1	0	0.251	-34	-52	-1.6	neutral
2	2.36	-44	1	0	0.588	-24	-39	0.536	unstable
2	44.83	-28	-0.5	0	-0.058	-38	-56	2.439	neutral
4	24.71	-58	1	0	0.473	-43	-96	3.433	unstable
3	8.47	-90	0	-1	-0.499	-87	-165	7.028	unstable
3	53.71	-14	0	0	-0.091	-20	-22	0.279	neutral
2	89.29	28	0	0	0.209	38	50	0.579	neutral
1	0.25	-32	0	0	0.087	-19	-43	2.919	unstable
4	11.68	-43	0	0	0.38	-29	-46	2.678	unstable
3	48.92	99	1	0	-0.501	100	186	3.84	unstable
3	4.81	-42	0	0	-0.327	-57	-70	4.234	unstable
2	6.5	23	0	0.5	-0.002	22	30	1.311	neutral
3	94.49	-42	0	0	-0.327	-57	-73	0.718	neutral
1	61	-58	1	0	0.473	-43	-96	0.788	unstable
1	27	14	0	0	0.118	19	23	-2.445	neutral
1	26.35	-92	0	-1	-0.264	-74	-120	6.18	unstable
2	40.7	-42	0	0	-0.327	-57	-73	4.381	unstable
2	52.65	19	-1	1	0.717	0	8	-1.457	stable
1	0	28	0	0	0.209	38	50	6.88	stable
2	22.36	14	0	0	0.115	19	57	3.506	unstable
3	28.48	-2	0	0	0.375	12	15	2.125	unstable
3	53.71	27	0	0	-0.199	21	42	-0.379	unstable
1	11.48	-1	0	0	0.707	28	27	-4.146	stable
3	25.63	2	0	0	-0.375	-12	-15	1.445	neutral
2	32.27	2	0	0	-0.375	-12	-15	1.949	unstable
2	0.33	14	0	0	0.118	19	23	1.293	neutral
2	0.11	-14	0	0	-0.118	-19	-23	1.959	unstable
1	79.39	-1	2	0	0.24	26	29	-1.041	neutral
3	53.71	-44	0	0	0.051	-45	-92	1.639	unstable
2	67.29	-85	-1	0	0.616	-81	-129	0.574	unstable
2	0	-76	0	-1	-0.521	-68	-107	9.496	unstable
1	73.04	36	0.5	0.5	-0.285	25	49	-0.565	unstable
1	43.23	-19	-0.5	0.5	0.165	-30	-45	-0.932	unstable
2	4.92	-10	-0.5	0	-0.263	-38	-33	5.951	unstable
4	11.45	-44	1	0	0.588	-24	-39	0.492	unstable
4	87.44	32	1	1	0.972	44	69	-1.037	neutral
2	38.32	-7	1	-1	-0.88	7	9	4.771	neutral
2	36.56	14	0	0	0.118	19	20	-0.159	unstable
4	0.29	-30	0	0	0.166	-26	-35	0.112	unstable
4	46.31	-43	0	0	0.38	-29	-46	0.398	neutral
1	66.87	23	0.5	0.5	-0.071	22	38	1.033	neutral
2	45.84	1	-2	0	-0.24	-26	-29	0.833	unstable
1	48.08	-1	1	0	0.208	5	6	-0.245	neutral
3	65.72	41	2	0	-0.028	57	90	-0.93	neutral
2	0.4	34	1	1	0.837	32	49	-3.825	neutral
1	50.06	-31	0	0	0.46	-24	-39	6.616	unstable
3	28.48	27	0	0	-0.199	21	42	-0.064	unstable
2	0.61	1	-1	0	-0.208	-5	-7	0.587	unstable
3	63.24	-14	0	0	-0.118	-19	-20	0.642	unstable
2	44.83	16	0	1	0.262	11	15	-1.24	neutral
3	80.13	-85	-1	0	0.616	-81	-129	0.887	neutral
2	40.27	-28	0	0	-0.209	-38	-50	2.567	unstable
1	50.72	-15	1	0	0.193	-13	-25	0.92	unstable
2	17.19	-48	0	-1	-0.175	-30	-58	5.147	unstable
3	105.6	-18	0	0	0.205	0	-23	-0.563	neutral
3	64.7	-115	0	-1.5	-0.262	-96	-150	1.665	neutral
1	0	12	0	0	0.493	31	38	-3.513	stable
2	44.88	-1	1	0	0.208	5	6	-0.741	stable
1	83.76	32	-0.5	0	0.064	19	37	2.595	unstable
2	6.7	-58	1	0	0.573	-42	-71	-1.817	unstable
2	9.23	-39	0	-0.5	0.122	-28	-42	3.181	unstable
2	0.4	-1	2	0	0.24	26	29	0.309	neutral
2	21.25	-14	0	0	-0.118	-19	-20	1.445	neutral
4	72.93	38	0.5	0.5	-0.66	13	34	-0.635	unstable
2	37.46	-16	0	0	0.257	-6	-13	1.612	unstable
3	53.71	-30	0	0	0.166	-26	-35	1.219	unstable
3	10.76	-42	0	0	-0.327	-57	-73	4.109	unstable
4	72.01	-16	0	0	0.257	-6	-13	0.37	unstable
2	2.76	-16	0	0	0.12	-6	-12	0.874	unstable
1	0.43	-16	0	0	0.257	-6	-13	-1.479	neutral
3	40.02	-14	0	0	-0.115	-19	-57	1.096	unstable
2	44.83	-18	0	0	0.205	0	-23	-0.4	unstable
2	0.11	-42	0	0	-0.327	-57	-73	3.995	unstable
2	0	-42	0	0	-0.327	-57	-70	5.283	unstable
3	105.6	-3	1	0	-0.455	11	7	-0.267	neutral
1	52.56	-2	0	0	0.375	12	15	-1.97	neutral
3	14.69	-43	0	0	0.38	-29	-46	0.321	unstable
1	57.85	-16	0	0	0.257	-6	-13	-0.923	neutral
1	46.59	43	1	0	-0.943	24	59	0.786	neutral
2	65.71	4	-0.5	0	-0.145	-19	-13	3.434	neutral
2	0.4	2	1	0	0.695	15	22	-3.159	neutral
2	0	-42	0	0	-0.327	-57	-70	5.541	neutral
1	14.35	-40	-0.5	-0.5	0.546	-28	-46	0.153	stable
1	56.62	-16	0	0	0.12	-6	-12	0.22	neutral
1	56.62	-92	0	-1	-0.264	-74	-120	4.046	unstable
4	50.76	-44	0	0	0.051	-45	-92	2.058	unstable
2	11.58	-10	-0.5	0	-0.263	-38	-33	5.346	unstable
2	6.69	-92	0	-1	-0.264	-74	-120	4.696	unstable
3	48.92	58	-1	0	-0.473	43	96	4.637	unstable
1	36.12	-30	0	0	0.166	-26	-35	-0.087	neutral
4	21.44	-16	0.5	0	-0.321	-13	-24	-0.756	neutral
2	51.89	-56	0	0	-0.442	-76	-130	2.179	unstable
1	66.98	42	-1	0	-0.316	36	58	-0.196	neutral
3	48.7	-43	0	0	0.38	-29	-46	2.695	unstable
3	61.22	16	-1	0	-0.9	-15	1	1.915	unstable
2	7.94	-12	0	0	-0.466	-32	-37	4.928	unstable
2	67.29	-27	-2	0	0.043	-39	-58	0.756	unstable
2	3.93	-14	0	0	-0.118	-19	-20	7.299	unstable
3	65.72	13	2	0	0.255	44	61	-0.842	neutral
3	70.44	-85	-1	0	0.616	-81	-129	0.685	neutral
2	7.94	38	0.5	0.5	-0.66	13	34	7.197	unstable
1	31.99	13	2	0	0.255	44	61	-0.983	neutral
1	38.63	-15	0	0	0.692	10	-4	-0.475	stable
2	11.58	-12	0	0	-0.493	-31	-35	2.781	unstable
3	8.47	-76	0	-1	-0.384	-68	-108	5.236	unstable
3	51.77	-30	0	0	0.166	-26	-35	0.413	unstable
1	0	-42	0	0	-0.327	-57	-70	4.022	unstable
2	8.61	32	1	1	0.972	44	69	-6.205	stable
2	0.07	-14	0	0	-0.091	-20	-22	-0.025	neutral
2	40.7	-12	0	0	-0.493	-31	-38	3.496	unstable
3	40.27	-28	0	0	-0.209	-38	-50	2.265	unstable
2	0.15	39	0	0.5	-0.122	28	42	-0.415	neutral
1	24.57	-66	-0.5	-0.5	0.451	-51	-84	2.674	unstable
3	53.71	28	-1	0	-0.407	16	36	1.423	neutral
4	33.95	-27	0	0	0.123	-23	-33	1.086	unstable
2	31.07	-16	0	0	0.12	-6	-12	0.369	neutral
2	16.94	18	1	1	0.957	26	37	-5.005	stable
3	9.53	42	0	0	0.324	57	107	7.899	unstable
4	83.83	13	2	0	0.255	44	61	-0.346	neutral
3	10.76	-14	0	0	-0.118	-19	-23	1.45	unstable
2	25.36	16	0	0	-0.12	6	12	-0.11	neutral
2	0.94	-16	0	0	0.257	-6	-13	0.806	unstable
3	82.85	28	-1	0	-0.331	18	26	0.416	neutral
2	68.05	-2	0	0	-0.114	-15	-12	0.612	unstable
4	72.93	64	0	1	0.055	36	70	-1.203	unstable
4	16.73	-43	0	0	0.38	-29	-46	1.167	neutral
3	17.05	-26	0	0	-0.095	-23	-38	2.178	unstable
4	95.37	-85	-1	0	0.616	-81	-129	-0.381	neutral
1	55.44	16	0	0	-0.257	6	13	0.461	neutral
3	7.44	-14	0	0	-0.115	-19	-57	2.269	unstable
3	78.59	-2	0	0	0.375	12	15	0.072	neutral
1	48.2	-58	1	0	0.573	-42	-71	0.422	unstable
4	75.33	-1	2	0	0.24	26	29	-0.415	neutral
3	25.63	-28	0	0	-0.209	-38	-50	2.204	unstable
2	8.61	-44	1	0	0.588	-24	-39	-3.052	stable
1	92.9	-1	2	0	0.24	26	29	-0.165	neutral
2	66.34	-1	1	0	0.208	5	6	-0.71	neutral
4	37.84	-42	0	0	-0.327	-57	-73	1.534	neutral
4	72.18	-1	1	0	0.208	5	6	-0.491	neutral
2	8.61	48	1	1	0.852	50	81	-6.271	stable
4	72.93	29	1	0	-0.542	30	50	-0.714	unstable
3	7.45	-57	0	0	0.365	-47	-77	0.291	neutral
3	58.58	71	0	0	-0.25	66	134	-0.264	neutral
1	14.4	-34	0	-1	-0.057	-11	-38	2.657	unstable
3	93.59	-26	0.5	0	0.637	-23	-34	2.138	unstable
3	51.51	-57	0	0	0.365	-47	-77	0.754	neutral
4	102.53	14	1	0	0.047	39	54	0.036	neutral
2	0	-4	0.5	0	0.145	19	13	-0.2	neutral
1	66.98	-30	0	0	0.142	-25	-70	0.603	neutral
1	23.89	14	0	0	0.115	19	57	0.484	neutral
2	0.16	15	1	0	-0.66	11	30	6.106	unstable
4	0.94	14	-1	0	-0.422	-2	4	4.459	unstable
3	0.25	14	0	0	0.115	19	57	2.735	unstable
3	27.92	-32	0.5	0	-0.064	-19	-37	-1.855	neutral
2	2.36	-28	1	0	0.331	-18	-26	-0.021	unstable
2	17.19	-34	0	-1	-0.057	-11	-38	1.433	unstable
3	28.48	28	-1	0	-0.407	16	36	0.697	neutral
2	58.54	-2	0	0	0.375	12	15	0.046	neutral
2	0.45	-14	0	0	-0.115	-19	-57	0.186	unstable
1	0	-39	0	-0.5	0.122	-28	-42	1.785	unstable
4	84.15	23	0.5	0.5	-0.071	22	38	-0.454	neutral
2	8.61	41	2	0	-0.028	57	90	-0.714	stable
1	10.91	-76	0	-1	-0.384	-68	-108	3.738	unstable
1	50.72	-1	1	0	0.208	5	6	-0.07	neutral
3	28.48	-30	0	0	0.166	-26	-35	0.524	unstable
4	75.33	-1	1	0	0.208	5	6	-0.882	neutral
3	56.4	-50	-0.5	-0.5	0.194	-45	-71	2.613	unstable
1	0	-30	0	0	0.166	-26	-35	1.164	unstable
4	56.62	-106	0	-1	-0.379	-93	-177	5.539	unstable
2	0.54	-14	0	0	-0.118	-19	-23	0.706	neutral
1	56.84	-1	1	0	0.208	5	6	-0.012	neutral
3	84.16	-16	0	0	-0.232	-34	-32	-0.185	unstable
3	41.94	0	1	0	0.032	21	23	1.621	neutral
2	86.66	-58	1	0	0.573	-42	-71	0.236	neutral
2	44.88	-16	1	0	0.9	15	-1	-1.483	stable
2	7.94	14	0	0	0.118	19	23	5.206	unstable
1	65.83	-58	1	0	0.573	-42	-71	0.698	neutral
2	8.61	14	0	0	0.015	18	32	-0.859	neutral
3	72.6	16	0	0	-0.257	6	13	0.664	neutral
2	49.51	-12	0	0	-0.493	-31	-38	1.319	unstable
2	32.05	-1	2	0	0.24	26	29	0.046	neutral
3	81.45	99	1	0	-0.501	100	186	0.657	neutral
3	51.44	-28	0	0	0.283	-13	-29	0.054	neutral
3	51.77	-44	0	0	0.051	-45	-92	0.825	unstable
2	58.05	-42	0	0	-0.327	-57	-73	1.731	unstable
2	0	-16	0.5	0	-0.321	-13	-24	-1.167	unstable
1	0.43	12	0	0	0.466	32	37	-4.564	neutral
2	34.35	-14	0	0	-0.118	-19	-20	0.301	stable
2	3.89	-44	0	0	0.051	-45	-92	3.38	unstable
2	79	-40	0	0	-0.21	-42	-95	1.416	unstable
1	41.21	-1	2	0	0.24	26	29	-1.298	neutral
2	30.45	2	0	0	-0.375	-12	-15	1.306	unstable
2	34.42	-12	0.5	0	0.652	-5	-2	2.213	unstable
1	27.5	16	0	0	-0.257	6	13	-0.729	neutral
1	13.7	39	0	0.5	-0.122	28	42	-0.727	neutral
2	49.51	-14	0	0	-0.118	-19	-23	0.486	unstable
4	37.84	-56	0	0	-0.442	-76	-130	2.839	neutral
3	0	2	0	0	-0.375	-12	-15	3.164	unstable
1	10.7	73	0	1.5	-0.065	39	77	2.536	unstable
4	87.44	-44	1	0	0.588	-24	-39	0.535	neutral
3	7.1	-42	0	0	-0.327	-57	-70	0.949	unstable
4	23.09	-80	-0.5	-0.5	0.336	-70	-141	0.132	stable
1	10.7	16	-1	0	-0.9	-15	-2	3.445	unstable
2	40.7	-14	0	0	-0.118	-19	-23	1.502	neutral
1	36.99	-2	0	0	0.375	12	15	-1.068	neutral
3	26.86	-39	0	-0.5	0.122	-28	-42	3.341	unstable
1	43.53	-42	0	0	-0.327	-57	-70	2.86	unstable
4	36.26	-16	0	0	0.257	-6	-13	-0.535	neutral
3	13.67	-85	-1	0	0.616	-81	-129	0.966	unstable
1	23.19	-14	0	0	-0.118	-19	-23	0.434	neutral
3	28.35	1	-1	0	-0.208	-5	-7	1.421	unstable
4	87.44	13	1	0	0.223	23	38	-0.588	stable
2	2.36	-1	1	0	0.208	5	7	-0.086	unstable
4	59.42	-1	2	0	0.24	26	29	-0.05	neutral
1	54.2	-44	1	0	0.588	-24	-39	0.568	neutral
3	65.72	14	0	0	0.015	18	32	0.038	neutral
2	0.16	43	1	0	-0.943	24	59	8.185	unstable
2	0	14	0	0	0.115	19	57	1.774	neutral
1	71.42	-16	0	0	0.257	-6	-13	0.146	neutral
2	0	42	0	0	0.324	57	107	8.545	neutral
1	9.92	-10	0.5	-0.5	-0.835	-17	-24	1.37	unstable
3	10.02	-28	0	0	-0.209	-38	-50	2.036	unstable
3	28.48	13	0	0	-0.214	3	11	0.906	unstable
3	73.29	-40	0	0	-0.21	-42	-95	0.41	unstable
2	4.92	0	0	0	0	0	3	1.549	unstable
2	0.4	8	1.5	0.5	0.122	9	13	-3.482	neutral
4	87.44	-2	1	0	0.915	33	31	-0.037	neutral
2	0	10	0.5	0	0.263	38	33	4.997	unstable
3	60.36	9	0.5	0.5	-0.086	4	7	0.43	neutral
3	24.79	2	0	0	-0.375	-12	-15	1.031	neutral
3	76.23	-48	-1	-1	-0.852	-50	-81	0.596	stable
1	0	42	0	0	0.327	57	73	5.124	stable
2	8.61	13	2	0	0.255	44	61	-2.42	stable
1	10.07	-16	0	0	0.257	-6	-13	-1.272	neutral
1	63.48	-58	1	0	0.573	-42	-71	-0.383	neutral
3	43.05	-34	-1	-0.5	0.515	-32	-47	4.491	neutral
2	0	34	0	1	0.057	11	38	-2.407	neutral
2	43.15	50	0	1	-0.063	17	50	-1.045	stable
2	10.21	-42	0	0	-0.324	-57	-107	1.488	unstable
2	4.92	-14	0	0	-0.118	-19	-20	3.435	unstable
4	87.44	-16	1	0	0.797	14	11	2.834	neutral
1	83.76	57	1	0	-0.333	68	100	-0.187	neutral
3	0	16	0	0	-0.257	6	13	-0.395	unstable
1	50.69	-24	-0.5	-0.5	0.778	6	-14	-0.236	stable
3	80.36	-57	-1	0	0.333	-68	-100	0.611	neutral
3	22.87	58	-1	0	-0.473	43	96	5.494	unstable
3	51.77	-14	0	0	-0.091	-20	-22	-0.101	neutral
3	22.34	-42	0	0	-0.327	-57	-70	5.194	unstable
2	0	-32	0.5	0	-0.064	-19	-37	-1.73	neutral
2	13.9	-106	0	-1	-0.379	-93	-177	8.957	unstable
2	11.58	-14	0	0	-0.118	-19	-20	1.328	neutral
4	54.49	-58	1	0	0.573	-42	-71	1.494	neutral
3	15.81	-69	-1	0	0.359	-75	-116	2.193	unstable
1	11.58	-28	0	0	-0.209	-38	-50	2.756	unstable
2	15.46	-85	-1	0	0.616	-81	-129	0.839	unstable
1	50.81	64	0	1	0.055	36	70	-0.412	unstable
4	95.37	-99	-1	0	0.501	-100	-186	0.373	neutral
3	7.1	-56	0	0	-0.442	-76	-127	4.597	unstable
1	75.2	-44	0	0	0.051	-45	-92	1.716	unstable
3	43.58	-85	-1	0	0.616	-81	-129	0.343	neutral
2	38.54	-66	-0.5	-0.5	0.451	-51	-84	0.514	neutral
1	4.38	-71	-1	0	0.218	-87	-157	5.743	unstable
1	0.13	14	0	0	0.118	19	23	-0.811	neutral
1	55.08	28	0	0	0.209	38	50	-0.426	unstable
3	76.53	-26	0	0	-0.095	-23	-38	1.324	neutral
3	56.4	-23	-0.5	-0.5	0.071	-22	-38	1.178	unstable
2	36.11	4	-0.5	0	-0.145	-19	-13	2.378	unstable
1	27.62	-44	1	0	0.588	-24	-39	0.534	neutral
2	36.97	-42	0	0	-0.327	-57	-73	2.169	unstable
2	0.4	-72	1	0	0.458	-61	-128	2.658	neutral
2	3.96	-43	0	0	0.38	-29	-46	1.617	unstable
1	62.72	-60	0	0	-0.122	-57	-93	0.906	unstable
3	0	-56	0	0	-0.442	-76	-127	3.083	unstable
1	11.58	2	0	0	-0.375	-12	-15	2.795	unstable
1	0.25	-18	0	0	0.205	0	-20	3.164	unstable
3	48.92	30	0	0	-0.142	25	70	4.678	unstable
3	4.4	-16	0	0	0.12	-6	-12	0.564	unstable
2	22.53	69	1	0	-0.359	75	116	0.007	stable
4	63.2	-57	-1	0	0.333	-68	-100	-0.188	neutral
3	41.17	-14	0	0	-0.091	-20	-22	0.273	neutral
1	74.41	-85	-1	0	0.616	-81	-129	0.774	neutral
2	0	-34	0	-1	-0.057	-11	-38	3.331	unstable
2	42.15	3	-1	0	0.455	-11	-7	-1.032	neutral
1	74.39	-43	0	0	0.38	-29	-46	0.325	neutral
1	43.9	-71	-1	0	0.218	-87	-157	3.314	unstable
2	2.43	18	0	0	-0.205	0	20	2.844	unstable
2	39.42	-44	1	0	0.588	-24	-39	1.023	unstable
1	67.57	-57	-1	0	0.333	-68	-100	1.218	neutral
3	53.71	13	0	0	-0.214	3	11	0.871	unstable
2	32.27	4	-0.5	0	-0.145	-19	-13	3.996	neutral
1	0	-42	0	0	-0.327	-57	-70	1.572	unstable
3	76.23	-60	-0.5	-1	-0.2	-55	-83	1.925	stable
1	62.73	28	-1	0	-0.407	16	36	-0.187	neutral
2	38.57	-2	0	0	0.375	12	15	0.006	neutral
2	2.43	-14	0	0	-0.118	-19	-23	1.716	unstable
2	0	-12	0	0	-0.493	-31	-35	3.044	unstable
2	5.53	-28	0	0	-0.209	-38	-50	2.827	unstable
1	83.76	57	0	0	-0.365	47	77	-0.11	neutral
4	70.75	-40	0	0	-0.21	-42	-95	1.944	neutral
3	29.34	-99	-1	0	0.501	-100	-186	1.176	neutral
3	6.41	-16	0.5	0	-0.321	-13	-24	-0.17	neutral
2	13.84	-2	0	0	0.375	12	15	-0.779	neutral
1	78.16	-57	0	0	0.365	-47	-77	0.24	neutral
3	46.71	-28	0	0	-0.209	-38	-50	2.076	unstable
1	83.76	60	0	0	0.122	57	93	0.155	neutral
3	0.85	-32	0.5	0	-0.064	-19	-37	-1.631	stable
3	30.58	-18	0	0	0.205	0	-20	1.715	neutral
3	50.51	-71	-1	0	0.218	-87	-157	0.179	neutral
4	63.77	-1	1	0	0.208	5	6	-0.853	neutral
2	0	28	0.5	0	0.058	38	56	0.321	unstable
1	44.53	1	-2	0	-0.24	-26	-29	0.636	stable
2	0	99	1	0	-0.501	100	186	3.673	neutral
1	4.61	-2	0	0	0.375	12	15	-0.952	unstable
4	4.99	1	-1	0	-0.208	-5	-7	1.307	unstable
1	83.76	85	1	0	-0.616	81	129	0.125	neutral
1	18.3	-92	0	-1	-0.264	-74	-120	4.167	unstable

## Sheet: ddG ter test
SecSt	ASA_pct	delta_MW	delta_Chg	delta_ARM	delta_Hydro	delta_VdwV	delta_SASA	ddG_calc	ddGC
2	0.4	-16	1	0	0.9	15	-1	-5.713	neutral
3	29.13	-28	0	0	0.283	-13	-29	3.08	unstable
2	0.45	28	0	0	0.209	38	50	5.731	neutral
3	44.45	27	0	0	-0.123	23	33	0.518	neutral
3	26.79	-16	1	0	0.9	15	-1	-0.864	stable
2	1.23	-2	0	0	0.375	12	15	2.591	unstable
1	27.13	28	-1	0	-0.331	18	26	-0.835	stable
1	0	16	-0.5	0	0.321	13	24	5.261	unstable
3	49.66	1	-1	0	-0.208	-5	-7	1.396	unstable
2	58.85	1	-1	0	-0.208	-5	-6	0.37	neutral
2	0	58	-1	0	-0.473	43	96	2.625	neutral
4	101.35	-28	-1	0	0.251	-34	-52	-0.491	neutral
1	26.35	-66	0	-1	-0.169	-51	-82	35.812	neutral
2	10.21	15	0	0	-0.589	-9	-4	1.052	neutral
1	55.47	-41	-1	0	0.076	-62	-87	-0.213	neutral
2	19.71	-1	1	0	0.208	5	7	-0.069	unstable
1	0	-14	0	0	-0.115	-19	-57	1.968	unstable
1	10.7	2	-1	0	-0.915	-33	-34	5.233	unstable
2	3.62	-39	0	-0.5	0.122	-28	-42	1.723	unstable
3	1.17	14	0	0	0.118	19	23	0.511	neutral
3	86.61	13	2	0	0.255	44	61	0.061	neutral
1	36.02	-44	1	0	0.588	-24	-39	-0.9	neutral
1	27.9	-90	0	-1	-0.499	-87	-165	5.533	unstable
3	8.26	22	1.5	0.5	0.137	27	45	-0.142	unstable
2	0	56	0	0	0.442	76	127	7.459	neutral
1	44.19	16	0	0	-0.257	6	13	0.043	neutral
2	49.51	-10	-0.5	0	-0.263	-38	-36	3.832	unstable
1	0	-14	0	0	-0.118	-19	-23	1.815	unstable
3	48.92	57	0	0	-0.265	48	103	2.785	unstable
4	49.19	-26	0	0	-0.095	-23	-38	-2.366	unstable
3	100.49	22	1.5	0.5	0.137	27	45	0.254	stable
1	31.56	-24	-0.5	-0.5	0.778	6	-14	-4.69	stable
1	52.36	-31	-1	0	0.428	-45	-62	-0.012	neutral
1	43.9	-57	-1	0	0.333	-68	-100	0.893	neutral
3	39.72	-14	-1	0	-0.047	-39	-54	-0.338	stable
3	48.92	80	0.5	0.5	-0.336	70	141	4.731	unstable
3	81.45	42	0	0	0.324	57	107	2.058	neutral
1	46.53	-42	0	0	-0.327	-57	-70	1.198	unstable
3	12.35	-23	0	-0.5	0.002	-22	-30	4.973	unstable
2	51.89	-14	0	0	-0.118	-19	-23	0.113	neutral
3	62.29	-2	0	0	0.375	12	15	-0.746	unstable
1	79.67	-44	1	0	0.588	-24	-39	-0.277	neutral
4	14.88	30	0	0	-0.166	26	35	2.188	unstable
1	74.55	26	-0.5	0.5	0.715	23	36	-2.348	neutral
2	0	-48	0	-1	-0.175	-30	-58	4.01	unstable
1	10.07	10	0	0	0.352	17	25	3.598	neutral
2	19.71	-44	1	0	0.588	-24	-39	-0.821	unstable
1	83.76	26	0	0	0.095	23	38	11.169	unstable
2	0.05	-42	0	0	-0.327	-57	-70	4.634	unstable
3	48.92	71	1	0	-0.218	87	157	3.721	unstable
2	38.57	-44	0	0	0.051	-45	-92	2.78	unstable
2	4.92	-42	0	0	-0.327	-57	-70	4.541	unstable
4	109.56	1	-1	0	-0.208	-5	-7	0.724	neutral
2	11.56	-76	0	-1	-0.384	-68	-108	5.632	unstable
3	7.53	-23	-0.5	-0.5	0.071	-22	-38	5.012	unstable
3	8.67	-43	0	0	0.38	-29	-46	1.564	unstable
3	52.36	-26	0	0	-0.095	-23	-38	1.559	unstable
1	0	30	0	0	-0.166	26	35	1.992	unstable
1	0.25	-74	0	0	-0.237	-76	-150	4.987	unstable
3	24.32	-42	0	0	-0.327	-57	-73	2.72	unstable
2	0.4	-30	1	0	0.782	-4	-21	-0.272	neutral
2	0	-56	0	0	-0.442	-76	-130	8.89	unstable
1	48.2	-42	1	0	0.316	-36	-58	0.456	unstable
2	1.65	42	0	0	0.324	57	107	38.231	unstable
2	44.85	-85	-1	0	0.616	-81	-129	0.951	unstable
2	0.07	12	0	0	0.493	31	38	1.442	unstable
2	0	-2	0.5	0	-0.23	7	-2	-1.738	unstable
2	56.96	-30	0	0	0.166	-26	-35	1.023	neutral
2	6.5	-16	0	0	0.12	-6	-12	0.111	stable
2	31.39	-34	0	-1	-0.057	-11	-38	2.5	unstable
2	43.14	-28	0	0	-0.209	-38	-50	0.885	neutral
1	34.03	-28	0	0	-0.209	-38	-50	1.703	neutral
1	46.59	16	-1	0	-0.9	-15	1	1.687	neutral
1	73.55	-1	1	0	0.208	5	6	-0.621	neutral
2	0	-56	0	0	-0.442	-76	-127	6.749	unstable
3	33.77	-28	0	0	-0.209	-38	-50	2.144	neutral
3	22.34	-14	0	0	-0.118	-19	-20	5.25	unstable
4	87.44	-58	1	0	0.473	-43	-96	-1.204	stable
2	8.61	-2	1	0	0.915	33	34	-2.938	stable
1	32.42	50	0.5	0.5	-0.194	45	71	-0.265	unstable
1	75.2	-30	0	0	0.166	-26	-35	0.006	neutral
3	65.72	-58	1	0	0.473	-43	-96	-0.248	neutral
3	0	-42	0	0	-0.327	-57	-70	2.013	unstable
2	66.34	-1	2	0	0.24	26	29	-0.83	neutral
1	52.1	15	0	0	-0.692	-10	7	1.219	unstable
3	46.71	2	0	0	-0.375	-12	-15	1.346	unstable
2	8.61	-2	1	0	0.915	33	31	-2.143	stable
2	23.89	-16	0	0	0.257	-6	-13	1.301	neutral
4	92.1	-1	2	0	0.24	26	29	-0.111	neutral
1	0	16	0	0	-0.257	6	13	4.612	unstable
4	0	-14	0	0	-0.015	-18	-31	0.989	stable
3	56.4	-66	-0.5	-0.5	0.451	-51	-84	2.683	unstable
3	63.24	-12	0	0	-0.493	-31	-35	1.031	unstable
3	76.78	14	-1	0	-0.422	-2	4	1.083	neutral
3	47.59	-57	-1	0	0.333	-68	-100	0.311	neutral
3	15.81	-28	0	0	0.283	-13	-29	1.794	unstable
2	50.68	-42	0	0	-0.324	-57	-107	2.117	unstable
1	18.92	1	-1	0	-0.208	-5	-7	0.861	unstable
4	11.68	-27	0	0	0.123	-23	-33	3.59	unstable
2	24.41	58	-1	0	-0.573	42	71	0.038	neutral
3	67.38	-28	0	0	0.283	-13	-29	-0.732	neutral
1	35.24	-16	0	0	0.12	-6	-12	-0.082	stable
2	0.39	14	0	0	0.118	19	23	2.369	unstable
2	0.33	14	0	0	0.118	19	23	1.853	neutral
3	79.6	-92	0	-1	-0.264	-74	-120	1.416	neutral
4	87.44	-28	1	0	0.331	-18	-26	0.226	stable
1	27.91	2	0	0	-0.375	-12	-15	1.76	unstable
2	42.36	-1	1	0	0.208	5	6	-0.65	unstable
1	38	-56	0	0	-0.442	-76	-130	3.381	neutral
4	102.46	-1	2	0	0.24	26	29	-0.091	neutral
4	109.56	14	1	0	0.047	39	54	0.289	neutral
3	41.82	12	0	0	0.493	31	38	2.098	unstable
4	0.43	34	0	1	0.057	11	35	0.872	unstable
1	18.3	-106	0	-1	-0.379	-93	-177	6.06	unstable
4	41.55	-16	0	0	0.257	-6	-13	-0.571	neutral
2	0	-76	0	-1	-0.384	-68	-108	5.168	unstable
2	26.22	-58	1	0	0.573	-42	-71	0.233	unstable
2	18.27	-42	0	0	-0.327	-57	-73	5.349	unstable
2	40.7	-56	0	0	-0.442	-76	-130	6.081	unstable
1	63.28	14	0	0	0.115	19	57	-1.057	neutral
1	1.45	28	0	0	0.209	38	50	0.905	neutral
4	24.71	-44	1	0	0.588	-24	-39	4.123	unstable
2	39.37	-2	0	0	0.375	12	15	-1.184	stable
4	0	-16	0	0	0.257	-6	-13	0.433	unstable
2	1.12	-60	-0.5	-1	-0.2	-55	-83	7.01	neutral
4	33.95	1	-1	0	-0.208	-5	-7	-0.857	unstable
3	76.23	-50	0	-1	0.063	-17	-50	-0.572	stable
2	51.89	-42	0	0	-0.327	-57	-73	1.322	unstable
3	76.23	-26	0.5	-0.5	-0.715	-23	-36	0.688	stable
2	80.48	-1	2	0	0.24	26	29	-0.813	neutral
2	42.15	9	-0.5	0.5	-0.118	-17	-16	-0.976	unstable
1	0	57	1	0	-0.333	68	100	8.435	unstable
2	0.35	-1	1	0	0.208	5	7	2.719	unstable
2	38.92	-1	2	0	0.24	26	29	-0.353	neutral
1	0.25	-18	0	0	0.205	0	-23	1.11	neutral
1	43.53	-56	0	0	-0.442	-76	-127	4.832	unstable
1	73.82	14	0	0	0.115	19	57	-1.427	neutral
1	50.81	38	0.5	0.5	-0.66	13	34	-1.844	unstable
3	43.71	14	0	0	0.115	19	57	15.921	unstable
1	75.2	-14	0	0	-0.091	-20	-22	0.926	unstable
3	63.24	-42	0	0	-0.327	-57	-70	2.304	unstable
4	69.57	0	-1	0	-0.032	-21	-23	-0.464	neutral
3	93.59	-28	1	0	0.407	-16	-36	0.004	neutral
4	72.93	30	-1	0	-0.782	4	21	-0.149	unstable
3	36.61	0	-1	0	-0.032	-21	-23	0.131	neutral
1	0.49	-42	0	0	-0.327	-57	-70	4.99	unstable
2	2.43	-42	0	0	-0.327	-57	-73	4.656	unstable
1	82.03	16	0	0	-0.257	6	13	0.929	unstable
2	8.61	22	1.5	0.5	0.137	27	45	-4.583	stable
1	56.62	-76	0	-1	-0.521	-68	-107	4.834	unstable
2	0.05	-42	0	0	-0.327	-57	-70	6.094	neutral
2	2.43	-12	0	0	-0.493	-31	-38	3.701	unstable
1	55.44	66	0.5	0.5	-0.451	51	84	0.194	neutral
4	0.94	-44	0	0	0.051	-45	-92	4.169	unstable
1	46.59	24	0.5	0.5	-0.778	-6	14	0.092	stable
3	47.81	-1	1	0	0.208	5	7	0.255	unstable
2	22.14	-53	-1.5	0	0.68	-62	-92	2.753	unstable
3	3.74	-16	0	0	0.12	-6	-12	1.052	unstable
3	89.17	-85	-1	0	0.616	-81	-129	0.51	neutral
2	6.7	-72	1	0	0.458	-61	-128	0.816	unstable

## Sheet: ddG reg train
SecSt	ASA_pct	delta_MW	delta_Chg	delta_ARM	delta_Hydro	delta_VdwV	delta_SASA	ddG_calc	ddG_obs
2	32.27	14	0	0	0.118	19	20	0.735	3
2	68.05	-2	0	0	-0.114	-15	-12	0.612	5.05
2	38.92	-1	1	0	0.208	5	6	-0.835	1.14167
4	101.35	-28	-1	0	0.251	-34	-52	-0.491	-0.263333
2	37.46	-16	0	0	0.257	-6	-13	1.612	1.155
3	9.53	42	0	0	0.324	57	107	7.899	2.4
1	66.87	15	-1	0	-0.193	13	25	-0.135	-0.5
3	29.13	-28	0	0	0.283	-13	-29	3.08	4.13
1	30.57	-58	1	0	0.573	-42	-71	-0.637	-0.01
3	47.44	-30	0	0	0.166	-26	-35	1.452	0
2	60.57	-42	0	0	-0.327	-57	-70	0.77	0
3	65.72	14	0	0	0.015	18	32	0.038	0
1	6.55	-16	0	0	0.12	-6	-12	0.326	-3.1
1	63.48	-58	1	0	0.573	-42	-71	-0.383	-0.15
1	10.91	-76	0	-1	-0.384	-68	-108	3.738	3
2	48.71	1	-2	0	-0.24	-26	-29	0.113	2.278
3	15.76	30	0	0	-0.142	25	70	1.801	2.2
1	66.98	-16	0	0	0.257	-6	-13	-0.285	-0.41
3	0	-56	0	0	-0.442	-76	-127	3.083	5.4
3	7.53	-23	-0.5	-0.5	0.071	-22	-38	5.012	5
1	48.08	-1	1	0	0.208	5	6	-0.245	0
4	54.49	-58	1	0	0.573	-42	-71	1.494	0.32
1	43.53	-56	0	0	-0.442	-76	-127	4.832	1.38
1	83.76	57	1	0	-0.333	68	100	-0.187	0.2
2	44.83	-18	0	0	0.205	0	-20	-1.308	-1.6
3	28.67	-30	0	0	0.142	-25	-70	0.457	0.08
1	44.19	16	0	0	-0.257	6	13	0.043	0.47
1	14.4	-34	0	-1	-0.057	-11	-38	2.657	4.6
2	22.42	16	0	0	-0.12	6	12	-0.083	-0.22
2	0	-32	0.5	0	-0.064	-19	-37	-1.73	0.5
4	0.29	-30	0	0	0.166	-26	-35	0.112	1.3
2	0.45	-14	0	0	-0.115	-19	-57	0.186	1.5
1	10.7	-12	0	0	-0.493	-31	-38	2.649	2.3
2	0	-34	0	-1	-0.057	-11	-38	3.331	3.21
1	44.53	1	-2	0	-0.24	-26	-29	0.636	-2
4	15.92	-43	0	0	0.38	-29	-46	2.446	2.7
3	26.79	-16	1	0	0.9	15	-1	-0.864	-1.775
3	89.17	-85	-1	0	0.616	-81	-129	0.51	0.3
4	15.92	1	-1	0	-0.208	-5	-7	3.514	-0.5
2	8.61	-44	1	0	0.588	-24	-39	-3.052	-2.75
3	84.16	-16	0	0	-0.232	-34	-32	-0.185	1.5
3	65.72	-1	1	0	0.208	5	7	-0.556	-0.04
4	62.31	-28	-1	0	0.251	-34	-52	-1.6	0.15
2	0.39	14	0	0	0.118	19	23	2.369	1.2
1	83.76	57	0	0	-0.365	47	77	-0.11	0.5
3	46.71	-28	0	0	-0.209	-38	-50	2.076	1.3
2	5.53	2	0	0	-0.375	-12	-15	1.908	5.3
1	0.25	-18	0	0	0.205	0	-20	3.164	1.89
3	80.36	-57	-1	0	0.333	-68	-100	0.611	-0.1
4	47.27	-16	0	0	0.257	-6	-13	0.607	2.8
2	2.76	-16	0	0	0.12	-6	-12	0.874	2.07
3	54.51	14	0	0	0.115	19	57	18.485	0.2
2	41.9	-58	1	0	0.573	-42	-71	0.287	0.48
2	6.5	-16	0	0	0.12	-6	-12	0.111	-1.145
3	12.35	-23	0	-0.5	0.002	-22	-30	4.973	2.44
2	48.71	0	-1	0	-0.032	-21	-23	-0.732	1.40833
1	74.55	49	-0.5	1	0.713	45	66	-1.897	1.72
3	63.24	-12	0	0	-0.493	-31	-35	1.031	5.2
1	27.9	-76	0	-1	-0.384	-68	-108	3.598	2.4
2	0	-4	0.5	0	0.145	19	13	-0.2	0.2
3	79.6	-92	0	-1	-0.264	-74	-120	1.416	0.4
1	20.3	2	0	0	-0.375	-12	-15	0.735	0.4
4	83.83	13	2	0	0.255	44	61	-0.346	-0.233333
2	2.36	-1	1	0	0.208	5	7	-0.086	3.1
1	73.82	14	0	0	0.115	19	57	-1.427	-0.3
2	8.61	71	1	1.5	0.85	72	111	-4.405	-2.3
2	44.83	16	0	1	0.262	11	15	-1.24	0.2
3	53.71	27	0	0	-0.199	21	42	-0.379	1.87
2	22.36	14	0	0	0.115	19	57	3.506	3.4
1	75.2	55	1	0	-0.45	55	94	0.214	-0.173333
1	38	-56	0	0	-0.442	-76	-130	3.381	-0.17
3	76.23	-48	-1	-1	-0.852	-50	-81	0.596	-2.7
2	6.7	-58	1	0	0.573	-42	-71	-1.817	2.5
1	10.7	-56	0	0	-0.442	-76	-130	5.074	2.1
1	62.73	28	-1	0	-0.407	16	36	-0.187	-0.3
1	83.76	32	-0.5	0	0.064	19	37	2.595	1
1	55.44	57	0	0	-0.365	47	77	-0.333	0.4
1	22.96	28	1	0	-0.251	34	52	-2.874	2.13
1	0.13	14	0	0	0.118	19	23	-0.811	-0.346667
4	0.43	-42	0	0	-0.327	-57	-73	2.713	4.4
2	5.53	14	0	0	0.118	19	20	1.186	2.7
2	32.63	16	0	0	0.232	34	32	-5.333	-2.48
1	23.33	-57	-1	0	0.333	-68	-100	1.71	1.03
4	0.07	-16	0.5	0	-0.321	-13	-24	-1.854	1.91
2	36.97	-42	0	0	-0.327	-57	-73	2.169	1.5
3	105.6	-18	0	0	0.205	0	-23	-0.563	0.25
1	66.98	42	-1	0	-0.316	36	58	-0.196	-0.4
3	39.07	13	2	0	0.255	44	61	-0.287	1.31333
1	5.38	39	0	0.5	-0.122	28	42	0.652	-0.01
2	0.35	-1	1	0	0.208	5	7	2.719	4.9
3	78.78	30	0	0	-0.142	25	70	-0.482	-0.5
2	0.49	-14	0	0	-0.118	-19	-20	2.861	0.5
2	0.11	-42	0	0	-0.327	-57	-73	3.995	4.7
2	5.53	32	0	0	-0.087	19	43	-0.151	1.05
1	4.38	-71	-1	0	0.218	-87	-157	5.743	3.19
1	22.79	-23	0	-0.5	0.002	-22	-30	-0.084	1.1
2	0	-42	0	0	-0.327	-57	-73	3.881	4.205
2	0	99	1	0	-0.501	100	186	3.673	1.85e-17
2	40.7	-42	0	0	-0.327	-57	-73	4.381	2.12
3	56.4	-66	-0.5	-0.5	0.451	-51	-84	2.683	1.85
4	0	-28	0	0	-0.209	-38	-50	-0.495	0.445
1	73.55	-1	1	0	0.208	5	6	-0.621	-0.09
2	7.94	38	0.5	0.5	-0.66	13	34	7.197	1.8
1	4.61	-2	0	0	0.375	12	15	-0.952	1.4
2	15.35	2	0	0	-0.375	-12	-15	1.948	5
1	66.87	1	-1	0	-0.208	-5	-7	-0.075	-0.5
2	3.96	-43	0	0	0.38	-29	-46	1.617	2.89
4	101.22	-14	-1	0	-0.047	-39	-54	0.265	0
2	67.29	-85	-1	0	0.616	-81	-129	0.574	1.47
2	1.23	-2	0	0	0.375	12	15	2.591	2.7
2	34.35	-14	0	0	-0.118	-19	-20	0.301	-1.1
3	105.6	-16	-1	0	-0.71	-33	-54	-0.483	-1.6
3	56.4	-9	-0.5	-0.5	0.086	-4	-7	1.109	1.6
2	22.42	-76	0	-1	-0.384	-68	-108	5.129	2.14
2	44.88	-1	1	0	0.208	5	6	-0.741	-1.09833
2	0	-14	0	0	-0.118	-19	-20	2.037	0.3
1	14.35	-40	-0.5	-0.5	0.546	-28	-46	0.153	-1.25
2	19.71	-1	1	0	0.208	5	7	-0.069	2.5
3	94.49	-42	0	0	-0.327	-57	-73	0.718	0.03
4	48.09	-2	0	0	0.375	12	15	0.036	0
4	72.93	29	1	0	-0.542	30	50	-0.714	2.365
2	49.51	-14	0	0	-0.118	-19	-23	0.486	1.3
3	93.59	-28	1	0	0.407	-16	-36	0.004	0.4
1	65.83	-58	1	0	0.573	-42	-71	0.698	0.2
1	1.03	-14	0	0	-0.118	-19	-23	0.599	1.145
2	42.15	3	-1	0	0.455	-11	-7	-1.032	-0.15
4	11.68	-27	0	0	0.123	-23	-33	3.59	2.3
3	19.18	-14	0	0	-0.091	-20	-22	1.343	-0.38
3	44.45	27	0	0	-0.123	23	33	0.518	0
1	0	42	0	0	0.327	57	70	-1.978	-1.8
2	2.43	-12	0	0	-0.493	-31	-38	3.701	7.4
3	27.92	-32	0.5	0	-0.064	-19	-37	-1.855	-0.48
4	87.44	32	1	1	0.972	44	69	-1.037	0.1
1	35.24	-16	0	0	0.12	-6	-12	-0.082	-1.32
2	50.68	2	0	0	-0.375	-12	-15	0.506	1.03
2	4.92	-10	-0.5	0	-0.263	-38	-33	5.951	4.1
2	36.51	-99	-1	0	0.501	-100	-186	3.799	2.5
4	102.46	-1	2	0	0.24	26	29	-0.091	0.478333
4	59.42	-1	1	0	0.208	5	6	-0.214	0.326667
1	56.62	-92	0	-1	-0.264	-74	-120	4.046	2.13
1	52.02	9	-0.5	0.5	-0.118	-17	-16	0.235	0.1
3	28.48	-30	0	0	0.166	-26	-35	0.524	2.05
1	18.3	-16	0	0	0.12	-6	-12	-0.393	0.41
3	0.25	14	0	0	0.115	19	57	2.735	2.1
1	64.17	9	-0.5	0.5	-0.118	-17	-16	-0.06	0.4
3	63.24	-14	0	0	-0.118	-19	-20	0.642	3.5
3	76.23	-35	0	-1	-0.629	-27	-43	-0.261	-1.4
2	6.69	-92	0	-1	-0.264	-74	-120	4.696	1.1
4	0.94	-44	0	0	0.051	-45	-92	4.169	1.99
1	67.13	-71	0	0	0.25	-66	-134	1.05	-0.22
1	75.2	-44	0	0	0.051	-45	-92	1.716	1.66
4	33.95	1	-1	0	-0.208	-5	-7	-0.857	1.6
3	8.33	-1	1	0	0.208	5	7	-1.124	1.9
1	0	-30	0	0	0.166	-26	-35	1.164	2.4
2	21.25	-42	0	0	-0.327	-57	-70	3.057	2.37
4	62.11	-1	2	0	0.24	26	29	-0.186	0.16
2	42.15	9	-0.5	0.5	-0.118	-17	-16	-0.976	1.25
1	62.72	-60	0	0	-0.122	-57	-93	0.906	1.7
1	36.12	-30	0	0	0.166	-26	-35	-0.087	0.1
1	22.13	-14	0	0	-0.091	-20	-22	-0.029	-0.18
3	51.51	-57	0	0	0.365	-47	-77	0.754	0.2
2	43.15	50	0	1	-0.063	17	50	-1.045	-1
3	0.5	-19	1	-1	-0.717	0	-8	10.791	1.4
2	40.34	2	0	0	-0.375	-12	-15	1.385	0.225
2	4.92	0	0	0	0	0	3	1.549	1.9
3	81.8	-1	2	0	0.24	26	29	-0.386	0.126667
4	62.84	-22	-1.5	-0.5	-0.137	-27	-45	0.966	1.6
3	51.77	-44	0	0	0.051	-45	-92	0.825	1.6
3	15.81	-69	-1	0	0.359	-75	-116	2.193	2.72
3	63.24	-42	0	0	-0.327	-57	-70	2.304	7.7
2	26.54	-56	0	0	-0.442	-76	-130	4.762	2.6
2	0.4	39	0	0.5	-0.122	28	42	-2.309	0.29
1	71.42	-16	0	0	0.257	-6	-13	0.146	-0.01
3	21.73	14	0	0	0.115	19	57	9.724	1.8
1	27.62	-44	1	0	0.588	-24	-39	0.534	-0.005
3	1.17	14	0	0	0.118	19	23	0.511	0.095
1	27.91	-28	0	0	-0.209	-38	-50	2.071	1.8
2	0.4	-26	0.5	0	0.637	-23	-34	0.197	-0.01
2	31.39	-34	0	-1	-0.057	-11	-38	2.5	4.25
2	0	58	-1	0	-0.473	43	96	2.625	0.25
3	7.45	-57	0	0	0.365	-47	-77	0.291	0.41
3	53.71	14	-1	0	-0.422	-2	4	2.114	-0.11
1	74.39	-43	0	0	0.38	-29	-46	0.325	-0.32
1	10.7	50	0	1	-0.063	17	47	7.079	2.3
2	38.69	-15	0	0	0.692	10	-7	-1.34	-0.42
2	8.61	-1	1	0	0.208	5	7	-2.001	-1.8
3	15.81	-28	0	0	0.283	-13	-29	1.794	3.13
2	5.53	4	-0.5	0	-0.145	-19	-13	4.861	1.4
1	0	14	0	0	0.091	20	22	0.355	1.6
4	106.66	-16	0	0	0.257	-6	-13	0.58	-0.03
1	50.81	38	0.5	0.5	-0.66	13	34	-1.844	1.365
3	53.71	13	0	0	-0.214	3	11	0.871	1.27
3	36.61	0	-1	0	-0.032	-21	-23	0.131	0.0666667
1	35.77	16	0	0	-0.12	6	12	0.28	-0.19
2	49.51	-12	0	0	-0.493	-31	-38	1.319	6.6
2	24.41	58	-1	0	-0.573	42	71	0.038	0.29
1	23.89	14	0	0	0.115	19	57	0.484	0.2
1	54.2	-44	1	0	0.588	-24	-39	0.568	-0.41
3	41.17	-14	0	0	-0.091	-20	-22	0.273	0.02
4	8.1	-16	0	0	0.12	-6	-12	-0.341	0
1	0	-14	0	0	-0.118	-19	-23	1.815	1.29
1	63.28	14	0	0	0.115	19	57	-1.057	-0.38
3	48.92	80	0.5	0.5	-0.336	70	141	4.731	2.65
3	53.71	-30	0	0	0.166	-26	-35	1.219	2.28667
4	4.99	1	-1	0	-0.208	-5	-7	1.307	2.5
2	20.73	-50	0	-1	0.063	-17	-50	3.805	1.18
2	43.14	-28	0	0	-0.209	-38	-50	0.885	0.26
3	76.23	-26	0.5	-0.5	-0.715	-23	-36	0.688	-1.9
3	53.71	-44	0	0	0.051	-45	-92	1.639	1.27
3	81.45	42	0	0	0.324	57	107	2.058	0.04
4	24.71	-44	1	0	0.588	-24	-39	4.123	3.9
1	82.03	16	0	0	-0.257	6	13	0.929	1.05
2	24.59	-14	0	0	-0.091	-20	-22	-0.041	1.4
1	67.72	43	1	0	-0.943	24	59	2.7	-0.5
3	28.22	-16	0	0	0.12	-6	-12	-0.578	0
3	41.94	0	1	0	0.032	21	23	1.621	-0.3
1	77.72	14	0	0	0.015	18	32	-0.131	-0.1
4	50.89	-27	0	0	0.123	-23	-33	-0.636	-0.275
3	65.72	41	2	0	-0.028	57	90	-0.93	-0.27
3	36.59	-92	0	-1	-0.264	-74	-120	3.38	1.2
3	64.7	-39	0	-0.5	0.122	-28	-42	1.156	0.1
4	37.84	-56	0	0	-0.442	-76	-130	2.839	0.48
3	76.23	-50	0	-1	0.063	-17	-50	-0.572	-1.1
4	21.44	-16	0.5	0	-0.321	-13	-24	-0.756	0.44
3	80.52	-76	0	-1	-0.384	-68	-108	1.188	-0.31
1	2.45	-30	0	0	0.166	-26	-35	-2.96	4.62
1	56.77	-41	0	0	0.108	-41	-64	1.28	0.216667
2	0	-76	0	-1	-0.384	-68	-108	5.168	6.36
3	51.77	14	-1	0	-0.422	-2	4	1.402	1.2
1	0	14	0	0	0.118	19	23	-0.475	0.26
2	0.4	-72	1	0	0.458	-61	-128	2.658	-0.08
2	51.89	-14	0	0	-0.118	-19	-23	0.113	0.3
3	10.02	-28	0	0	-0.209	-38	-50	2.036	1.135
4	70.75	-26	0	0	-0.095	-23	-38	0.692	0.19
1	0	-18	0	0	0.205	0	-20	2.698	1.38
3	3.74	-16	0	0	0.12	-6	-12	1.052	1.355
2	0.4	-16	1	0	0.9	15	-1	-5.713	-0.44
2	4.88	16	0	0	-0.12	6	12	0.516	-0.33
1	74.55	26	-0.5	0.5	0.715	23	36	-2.348	0.19
2	18.27	-14	0	0	-0.118	-19	-23	2.223	1.1
3	27.2	-56	0	0	-0.442	-76	-127	3.824	4.7
2	39.42	-44	1	0	0.588	-24	-39	1.023	3.6
4	50.18	-26	0	0	-0.095	-23	-38	1.563	1.57
2	68.05	4	-0.5	0	-0.145	-19	-13	3	3.2
3	102.24	-57	-1	0	0.333	-68	-100	0.178	0
2	8.61	14	0	0	0.015	18	32	-0.859	0.3
2	42.36	-1	1	0	0.208	5	6	-0.65	1.36
2	0	-56	0	0	-0.442	-76	-127	6.749	7
2	23.89	-16	0	0	0.257	-6	-13	1.301	0.12
1	27.13	28	-1	0	-0.331	18	26	-0.835	-1.45
3	24.32	-42	0	0	-0.327	-57	-73	2.72	2.1
2	0.4	34	1	1	0.837	32	49	-3.825	0.17
2	0	-14	0	0	-0.118	-19	-23	2.233	1.345
2	0	-42	0	0	-0.327	-57	-70	4.688	2.6
2	25.36	16	0	0	-0.12	6	12	-0.11	0.44
2	7.94	-28	0	0	-0.209	-38	-50	3.803	0.2
3	43.05	-34	-1	-0.5	0.515	-32	-47	4.491	-0.5
1	10.7	2	-1	0	-0.915	-33	-34	5.233	3.2
2	0	-56	0	0	-0.442	-76	-130	7.259	7.4
1	18.92	1	-1	0	-0.208	-5	-7	0.861	2.5
3	8.67	-43	0	0	0.38	-29	-46	1.564	1.9
1	39.38	-13	-2	0	-0.255	-44	-61	0.747	1.3
2	21.25	-14	0	0	-0.118	-19	-20	1.445	0.5
2	36.56	14	0	0	0.118	19	20	-0.159	2.21
3	17.05	-26	0	0	-0.095	-23	-38	2.178	2
2	58.85	1	-1	0	-0.208	-5	-6	0.37	0.05
2	50.68	-42	0	0	-0.324	-57	-107	2.117	2.43
2	44.88	-16	1	0	0.9	15	-1	-1.483	-1.005
2	0.16	43	1	0	-0.943	24	59	8.185	4
4	72.93	64	0	1	0.055	36	70	-1.203	1.315
2	7.94	64	0	1	0.055	36	70	5.635	2.3
4	87.44	71	1	1.5	0.85	72	111	-0.733	0.4
4	87.44	-2	1	0	0.915	33	31	-0.037	0.1
2	21.25	0	0	0	0	0	3	0.722	0.26
2	22.53	42	-1	0	-0.316	36	58	1.751	-0.04
2	18.27	-42	0	0	-0.327	-57	-73	5.349	3.84
1	79.67	-44	1	0	0.588	-24	-39	-0.277	-0.2
4	0	-18	0	0	0.205	0	-23	2.718	2.42333
2	17.19	-34	0	-1	-0.057	-11	-38	1.433	2.11
2	0	-12	0	0	-0.493	-31	-35	3.044	2.5
2	79	-40	0	0	-0.21	-42	-95	1.416	3.45
4	95.37	-85	-1	0	0.616	-81	-129	-0.381	0
2	80.48	-1	2	0	0.24	26	29	-0.813	0.1
1	26.35	-66	0	-1	-0.169	-51	-82	35.812	0.22
4	64.7	26	0	0	0.095	23	38	-0.782	0.485
3	28.48	-2	0	0	0.375	12	15	2.125	2.31
3	6.41	-16	0.5	0	-0.321	-13	-24	-0.17	0.3
3	41.17	-30	0	0	0.166	-26	-35	-0.155	-0.23
4	0.43	0	0	0	0	0	-3	0.408	0.45
2	23.84	-43	0	0	0.38	-29	-46	2.007	2.2
2	38.57	-2	0	0	0.375	12	15	0.006	0.32
3	8.47	-90	0	-1	-0.499	-87	-165	7.028	4.7
2	0	42	0	0	0.324	57	107	8.545	-0.12
1	56.77	-57	0	0	0.365	-47	-77	0.358	-0.1
3	90.52	-57	-1	0	0.333	-68	-100	0.931	0.4
3	69.03	1	-2	0	-0.24	-26	-29	0.322	-0.2
1	0	-14	0	0	-0.115	-19	-57	1.968	1.09
1	79.39	-1	2	0	0.24	26	29	-1.041	0.14
2	8.61	-2	1	0	0.915	33	34	-2.938	-2.85
3	33.77	14	0	0	0.118	19	23	5.81	1.73
1	46.59	16	-1	0	-0.9	-15	1	1.687	0.19
1	66.87	23	0.5	0.5	-0.071	22	38	1.033	-0.3
2	32.27	-28	0	0	-0.209	-38	-50	1.855	2.1
2	0	10	0.5	0	0.263	38	33	4.997	2.6
2	0.05	-42	0	0	-0.327	-57	-70	6.094	0.13
3	0	16	0	0	-0.257	6	13	-0.395	2.25
2	22.42	-34	0	-1	-0.057	-11	-38	2.714	1.37
2	40.7	-12	0	0	-0.493	-31	-38	3.496	1.34
2	6.5	23	0	0.5	-0.002	22	30	1.311	0.14
2	15.46	-85	-1	0	0.616	-81	-129	0.839	1.8
3	29.34	-99	-1	0	0.501	-100	-186	1.176	0.2
4	0.94	-30	0	0	0.166	-26	-35	1.549	1.25
2	37.2	-16	0	0	0.257	-6	-13	-0.68	0.26
2	2.24	-2	0	0	0.375	12	15	0.019	1.9
4	87.44	-44	1	0	0.588	-24	-39	0.535	-0.3
2	86.66	-58	1	0	0.573	-42	-71	0.236	0.29
2	2.43	18	0	0	-0.205	0	20	2.844	2.15
1	50.72	-15	1	0	0.193	-13	-25	0.92	1.07
2	20.73	-92	0	-1	-0.264	-74	-120	5.813	1.08
3	51.77	-14	0	0	-0.091	-20	-22	-0.101	0.2
2	31.39	-48	0	-1	-0.175	-30	-58	3.464	5
2	0.45	28	0	0	0.209	38	50	5.731	0.133333
2	5.53	48	0	1	0.175	30	58	1.392	3.15
1	57.35	-12	0	0	-0.493	-31	-38	1.191	2.7
4	69.57	0	-1	0	-0.032	-21	-23	-0.464	0.168333
3	25.63	-42	0	0	-0.324	-57	-107	3.964	3.24
3	48.7	-43	0	0	0.38	-29	-46	2.695	1.6
3	93.59	-26	0.5	0	0.637	-23	-34	2.138	1.6
4	4.01	26	-0.5	0.5	0.715	23	36	-2.595	-0.25
2	2.61	-26	0	0	-0.095	-23	-38	2.156	3.34
3	35	28	0	0	-0.283	13	29	0.306	-0.2
1	27	14	0	0	0.118	19	23	-2.445	0.5
2	0.4	-58	1	0	0.573	-42	-71	-1.462	0.08
1	56.84	-1	1	0	0.208	5	6	-0.012	0.29
4	109.56	1	-1	0	-0.208	-5	-7	0.724	-0.461667
1	52.56	-2	0	0	0.375	12	15	-1.97	0.17
1	27.91	2	0	0	-0.375	-12	-15	1.76	2.4
2	7.94	57	1	0	-0.825	43	79	2.345	2.8
4	77.17	-26	0	0	-0.095	-23	-38	1.272	1.76
4	11.68	-43	0	0	0.38	-29	-46	2.678	2.2
2	0	0	0	0	0	0	-3	-0.506	0.3
4	72.01	-16	0	0	0.257	-6	-13	0.37	1.5
2	0	-56	0	0	-0.442	-76	-130	8.89	5.7
2	31.07	-16	0	0	0.12	-6	-12	0.369	-0.01
3	56.4	19	0.5	-0.5	-0.165	30	45	1.412	1.17
1	47.78	-26	0	0	-0.095	-23	-38	1.581	1.3
1	74.41	-85	-1	0	0.616	-81	-129	0.774	0.1
3	43.71	14	0	0	0.115	19	57	15.921	2.3
2	0.05	-42	0	0	-0.327	-57	-70	4.634	3.82
2	58.05	-42	0	0	-0.327	-57	-73	1.731	2.1
2	6.32	-16	0	0	0.12	-6	-12	1.635	0.47
4	46.31	-43	0	0	0.38	-29	-46	0.398	-0.015
1	0	28	0	0	0.209	38	50	6.88	-1.2
3	30.58	-18	0	0	0.205	0	-20	1.715	0
2	0	-28	0	0	-0.209	-38	-50	4.794	4.88
1	0	-44	0	0	0.051	-45	-92	3.7	3.4
3	26.86	-39	0	-0.5	0.122	-28	-42	3.341	1.2
2	0.15	39	0	0.5	-0.122	28	42	-0.415	-0.07
3	58.58	71	0	0	-0.25	66	134	-0.264	0.3
3	6.13	-60	0	-1	-0.641	-62	-95	6.073	2.46
2	16.94	-15	1	0	0.193	-13	-25	0	1.1
2	32.05	-58	1	0	0.573	-42	-71	-0.318	0.17
3	43.58	-85	-1	0	0.616	-81	-129	0.343	0.29
2	3.89	27	0	0	-0.199	21	42	-0.599	1.9
4	56.62	-106	0	-1	-0.379	-93	-177	5.539	4.465
3	56.4	-50	-0.5	-0.5	0.194	-45	-71	2.613	2.28
2	0.4	-1	2	0	0.24	26	29	0.309	-0.2
2	0	34	0	1	0.057	11	38	-2.407	0.205
3	43.86	-1	1	0	0.208	5	7	-0.42	1.4
1	54.2	-58	1	0	0.473	-43	-96	1.605	1.245
2	2.36	-28	1	0	0.331	-18	-26	-0.021	3.2
1	0.25	-60	0	0	-0.122	-57	-93	2.765	2.32
1	55.44	16	0	0	-0.257	6	13	0.461	0.4
1	41.21	-1	2	0	0.24	26	29	-1.298	0.467143
3	0.85	-16	0.5	0	-0.321	-13	-24	-0.154	-2.8
2	0.07	-14	0	0	-0.091	-20	-22	-0.025	0.27
1	9.92	-10	0.5	-0.5	-0.835	-17	-24	1.37	2.82
2	13.84	-2	0	0	0.375	12	15	-1.566	0
2	10.21	-42	0	0	-0.324	-57	-107	1.488	1.15
3	40.02	-14	0	0	-0.115	-19	-57	1.096	1.88
1	83.76	26	0	0	0.095	23	38	11.169	4.1
2	2.43	-14	0	0	-0.118	-19	-23	1.716	2.55
3	76.53	-26	0	0	-0.095	-23	-38	1.324	0.3
3	4.4	-16	0	0	0.12	-6	-12	0.564	1.45
1	22.79	-49	0.5	-1	-0.713	-45	-66	1.573	0.4
2	11.58	-14	0	0	-0.118	-19	-20	1.328	0.2
4	87.44	-58	1	0	0.473	-43	-96	-1.204	-2
3	0	-42	0	0	-0.327	-57	-70	2.013	3.6
4	28.52	22	1.5	0.5	0.137	27	45	-1.282	1.55
3	76.23	-16	0	0	0.12	-6	-12	0.103	-0.4
3	48.92	30	0	0	-0.142	25	70	4.678	3.2
1	10.7	-26	0	0	-0.584	-51	-60	3.409	1.7
3	22.34	-14	0	0	-0.118	-19	-20	5.25	1.26
2	7.94	-12	0	0	-0.466	-32	-37	4.928	1.9
1	57.85	-16	0	0	0.257	-6	-13	-0.923	-0.34
1	50.72	-1	1	0	0.208	5	6	-0.07	0.47
3	53.71	-4	0	0	0.261	-3	3	8.733	3.08
2	0.4	-30	1	0	0.782	-4	-21	-0.272	-0.14
4	86.68	41	2	0	-0.028	57	90	-4.71	-0.235
3	14.69	-43	0	0	0.38	-29	-46	0.321	3.3
1	56.62	-76	0	-1	-0.521	-68	-107	4.834	2.57
2	51.89	-42	0	0	-0.327	-57	-73	1.322	1.1
3	51.44	-28	0	0	0.283	-13	-29	0.054	0.04
3	53.62	14	0	0	0.115	19	57	2.138	1
4	95.37	-99	-1	0	0.501	-100	-186	0.373	0.22
1	83.76	85	1	0	-0.616	81	129	0.125	0.1
1	83.76	16	0	0	-0.257	6	13	0.609	0.4
3	53.71	-14	0	0	-0.091	-20	-22	0.279	0.22
4	50.2	-58	1	0	0.573	-42	-71	0.15	0.47
3	25.63	-28	0	0	-0.209	-38	-50	2.204	1.51
2	1.65	42	0	0	0.324	57	107	38.231	8.4
1	10.7	0	0	0	0	0	-3	0.041	-0.4
1	43.53	-42	0	0	-0.327	-57	-70	2.86	1.33
3	2.5	-58	1	0	0.473	-43	-96	1.112	2.2
3	105.6	-74	0	0	-0.237	-76	-150	0.379	0.06
1	24.57	26	-0.5	0.5	0.715	23	36	-1.311	-0.07
3	10.76	-42	0	0	-0.327	-57	-73	4.109	3.5
1	47.16	1	-2	0	-0.24	-26	-29	1.179	1.3
3	76.23	-60	-0.5	-1	-0.2	-55	-83	1.925	-2.2
3	24.79	2	0	0	-0.375	-12	-15	1.031	0.5
3	28.35	1	-1	0	-0.208	-5	-7	1.421	1.21
1	0	16	0	0	-0.257	6	13	4.612	1.19
1	0.25	-18	0	0	0.205	0	-23	1.11	-0.15
2	36.56	48	0	1	0.175	30	58	-0.432	5.69
3	86.61	13	2	0	0.255	44	61	0.061	0.463333
2	44.85	-85	-1	0	0.616	-81	-129	0.951	1.63
3	40.27	-28	0	0	-0.209	-38	-50	2.265	1.47
2	17.19	-76	0	-1	-0.384	-68	-108	5.048	3.84
1	0	57	1	0	-0.333	68	100	8.435	1.4
3	13.67	-85	-1	0	0.616	-81	-129	0.966	1
2	3.62	-39	0	-0.5	0.122	-28	-42	1.723	2.26333
3	0.13	42	0	0	0.324	57	107	-1.273	-0.5
2	22.36	42	0	0	0.324	57	107	10.028	7.8
1	31.56	-24	-0.5	-0.5	0.778	6	-14	-4.69	-4.95
2	36.39	-57	0	0	0.365	-47	-77	1.999	1
3	4.81	-42	0	0	-0.327	-57	-70	4.234	2.8
1	24.57	-66	-0.5	-0.5	0.451	-51	-84	2.674	2.13
1	38.63	-15	0	0	0.692	10	-4	-0.475	-1
4	75.33	-42	1	0	0.316	-36	-58	-0.743	-0.29
3	100.49	22	1.5	0.5	0.137	27	45	0.254	-1.1
2	66.34	-1	2	0	0.24	26	29	-0.83	0.191667
3	15.81	-25	-1	0	0.738	-24	-36	-1.309	2.12
1	83.76	42	0	0	0.327	57	70	-0.586	0.3
1	50.06	-31	0	0	0.46	-24	-39	6.616	2.9
2	34.42	-1	1	0	0.208	5	7	-0.71	1
3	7.1	-42	0	0	-0.327	-57	-70	0.949	1.8
2	0.4	-1	1	0	0.208	5	6	-1.815	0.23
1	27.9	-90	0	-1	-0.499	-87	-165	5.533	4.7
2	68.05	2	0	0	-0.375	-12	-15	0.662	3.5
2	66.34	-1	1	0	0.208	5	6	-0.71	-0.203333
3	24.01	-2	0	0	0.375	12	15	-1.48	1.7
3	80.7	-57	-1	0	0.333	-68	-100	0.034	-0.15
1	31.56	26	-0.5	0.5	0.715	23	36	-0.542	-4.7
3	51.77	13	0	0	-0.214	3	11	0.749	1.1
2	8.61	13	2	0	0.255	44	61	-2.42	-2.3
1	55.47	-41	-1	0	0.076	-62	-87	-0.213	0.29
4	41.55	-30	0	0	0.142	-25	-70	0.5	-0.01
1	30.74	-19	-0.5	0.5	0.165	-30	-45	3.47	2.81
1	0	2	0	0	-0.375	-12	-15	0.689	2.5
1	0.44	2	-1	0	-0.915	-33	-31	6.417	5.7
1	26.79	-58	1	0	0.573	-42	-71	-0.157	1.5
3	31.31	-85	-1	0	0.616	-81	-129	0.978	0.4
2	2.43	34	0	1	0.057	11	35	3.203	1.95
2	51.89	-56	0	0	-0.442	-76	-130	2.179	3.1
4	0	-14	0	0	-0.015	-18	-31	0.989	-1.425
2	59.46	-57	-1	0	0.333	-68	-100	0.87	0.02
4	11.45	-44	1	0	0.588	-24	-39	0.492	6.1
4	75.33	-1	1	0	0.208	5	6	-0.882	-0.0516667
3	73.29	-40	0	0	-0.21	-42	-95	0.41	2.4
4	0	14	0	0	0.091	20	22	1.893	2.8
3	29.13	-28	-1	0	0.251	-34	-52	0.722	2.05
1	43.23	-19	-0.5	0.5	0.165	-30	-45	-0.932	1.44
1	50.81	64	0	1	0.055	36	70	-0.412	1.545
1	10.7	73	0	1.5	-0.065	39	77	2.536	2.8
2	32.27	2	0	0	-0.375	-12	-15	1.949	3.5
3	56.4	-22	-1.5	-0.5	-0.137	-27	-45	2.409	2.56
3	69.52	25	1	0	-0.738	24	36	1.542	-1.75
1	4.83	14	0	0	0.115	19	57	-1.389	-0.4
2	35.59	14	1	0	0.047	39	54	1.05	1.46833
2	52.65	19	-1	1	0.717	0	8	-1.457	-1.715
1	0	-42	0	0	-0.327	-57	-70	5.059	1.86
3	51.77	-2	0	0	0.375	12	15	2.375	1.5
2	11.56	-76	0	-1	-0.384	-68	-108	5.632	2
1	46.59	24	0.5	0.5	-0.778	-6	14	0.092	-1.39
3	48.92	57	0	0	-0.265	48	103	2.785	2.75
1	10.7	34	0	1	0.057	11	35	4.144	1.1
3	7.44	-14	0	0	-0.115	-19	-57	2.269	1.49
2	39.42	-58	1	0	0.473	-43	-96	-0.907	3.1
2	0	72	-1	0	-0.458	61	128	8.472	0.04
3	53.71	28	-1	0	-0.407	16	36	1.423	0.27
1	1.45	28	0	0	0.209	38	50	0.905	-0.16
4	16.73	-43	0	0	0.38	-29	-46	1.167	0.23
1	78.16	-57	0	0	0.365	-47	-77	0.24	0.02
1	32.89	-39	0	-0.5	0.122	-28	-42	2.619	1.11
4	33.95	-43	0	0	0.38	-29	-46	0.207	1.84667
1	56.4	-9	0.5	-0.5	0.118	17	16	1.161	1.195
4	0	-16	0	0	0.257	-6	-13	0.433	2.5
4	41.23	-57	-1	0	0.333	-68	-100	1.157	-0.42
1	55.08	-14	0	0	-0.115	-19	-57	0.681	1.5
2	44.88	-1	2	0	0.24	26	29	-0.59	-2.75
2	0	-42	0	0	-0.327	-57	-70	5.541	-0.02
1	32.42	50	0.5	0.5	-0.194	45	71	-0.265	1.1
2	22.53	69	1	0	-0.359	75	116	0.007	-1.58
3	10.76	-14	0	0	-0.118	-19	-23	1.45	1.1
2	40.94	-44	1	0	0.588	-24	-39	2.448	3.41
2	0	56	0	0	0.442	76	127	7.459	0.21
4	13.01	29	1	0	-0.542	30	50	1.136	2.03667
2	44.83	-18	0	0	0.205	0	-23	-0.4	1.2
4	87.44	13	1	0	0.223	23	38	-0.588	-1.8
3	81.45	99	1	0	-0.501	100	186	0.657	-0.38
1	0	-2	0	0	0.375	12	15	-1.637	-1.86
3	42.29	28	0	0	-0.283	13	29	0.74	0.45
1	0.43	-16	0	0	0.257	-6	-13	-1.479	0.15
4	33.95	-27	0	0	0.123	-23	-33	1.086	1.5
1	47.88	-18	1	0	0.683	-1	-1	5.409	2.7
3	34.05	-42	0	0	-0.327	-57	-73	2.899	1.4
2	0	-14	0	0	-0.118	-19	-23	1.54	0.39
2	0	-42	0	0	-0.327	-57	-73	6.167	3.46167
2	40.27	-28	0	0	-0.209	-38	-50	2.567	1.2
4	87.44	-18	1	0	0.683	-1	-1	12.701	1.6
2	44.83	-32	0	0	0.087	-19	-43	-1.63	-1.2
2	10.21	15	0	0	-0.589	-9	-4	1.052	0.24
2	0.4	8	1.5	0.5	0.122	9	13	-3.482	-0.33
3	49.66	1	-1	0	-0.208	-5	-7	1.396	2.15
2	0.16	15	1	0	-0.66	11	30	6.106	3.9
1	43.9	-71	-1	0	0.218	-87	-157	3.314	2.32
4	0.43	34	0	1	0.057	11	35	0.872	2.46
1	75.2	-30	0	0	0.166	-26	-35	0.006	0.27
2	0	-42	0	0	-0.327	-57	-70	5.283	1.425
4	41.55	-16	0	0	0.257	-6	-13	-0.571	0.14
3	75.94	19	-1	1	0.717	0	8	-2.22	-2.33
4	87.44	-16	1	0	0.797	14	11	2.834	0.4
1	9.92	-34	0	-1	-0.057	-11	-38	2.245	1.87
2	38.54	-66	-0.5	-0.5	0.451	-51	-84	0.514	-0.2
3	56.4	-23	-0.5	-0.5	0.071	-22	-38	1.178	1.68
3	0.85	-32	0.5	0	-0.064	-19	-37	-1.631	-2.9
3	22.87	58	-1	0	-0.473	43	96	5.494	2.3
1	67.57	-57	-1	0	0.333	-68	-100	1.218	-0.22
3	0	2	0	0	-0.375	-12	-15	3.164	4.4
2	8.61	41	2	0	-0.028	57	90	-0.714	-2.7
4	63.2	-57	-1	0	0.333	-68	-100	-0.188	-0.2
3	60.36	9	0.5	0.5	-0.086	4	7	0.43	0.45
2	89.29	28	0	0	0.209	38	50	0.579	-0.5
3	89.51	-16	0	0	0.257	-6	-13	0.049	0.12
2	13.84	-2	0	0	0.375	12	15	-0.779	0.2
3	8.47	-76	0	-1	-0.384	-68	-108	5.236	4.1
4	84.15	23	0.5	0.5	-0.071	22	38	-0.454	0.38
1	13.7	39	0	0.5	-0.122	28	42	-0.727	-0.035
1	36.99	-2	0	0	0.375	12	15	-1.068	-0.3
2	0	-2	0.5	0	-0.23	7	-2	-1.738	4.6
4	37.84	-42	0	0	-0.327	-57	-73	1.534	0.36
3	28.67	-16	0	0	0.257	-6	-13	-0.458	-0.05
1	31.56	-50	-0.5	-0.5	0.194	-45	-71	-0.436	-4.4
2	61.38	-26	0	0	-0.095	-23	-38	0.891	0.17
3	63.01	-85	-1	0	0.616	-81	-129	-0.098	0.5
2	0.94	-16	0	0	0.257	-6	-13	0.806	1.9
1	0.49	-42	0	0	-0.327	-57	-70	4.99	2.66
2	2.43	-10	-0.5	0	-0.263	-38	-36	5.8	5.25
2	31.08	-1	2	0	0.24	26	29	-0.707	0.336667
4	50.14	-66	-0.5	-0.5	0.451	-51	-84	1.232	0.12
2	0	30	0	0	-0.142	25	70	-0.969	0.35
1	48.2	-42	1	0	0.316	-36	-58	0.456	1.23
3	0.85	-2	0.5	0	-0.23	7	-2	-2.218	-3.25
2	15.35	4	-0.5	0	-0.145	-19	-13	4.526	4.1
2	44.88	27	2	0	-0.043	39	58	-0.23	-1.72318
4	64.89	14	1	0	0.047	39	54	0.381	1.06
2	7.94	4	-0.5	0	-0.145	-19	-13	5.35	0.2
3	63.24	0	0	0	0	0	3	1.228	1.4
2	13.9	-106	0	-1	-0.379	-93	-177	8.957	6.6
1	48.2	-58	1	0	0.573	-42	-71	0.422	1.25
2	38.92	-1	2	0	0.24	26	29	-0.353	0.283333
1	27.13	27	0	0	-0.123	23	33	-0.589	-0.4
1	52.36	-31	-1	0	0.428	-45	-62	-0.012	0
2	0	-48	0	-1	-0.175	-30	-58	4.01	4.55
1	0	-28	0	0	-0.209	-38	-50	2.168	3.4
1	0	30	0	0	-0.166	26	35	1.992	1.5
1	0.43	12	0	0	0.466	32	37	-4.564	0.08
1	0	-42	0	0	-0.327	-57	-70	1.572	4.6
2	1.12	-60	-0.5	-1	-0.2	-55	-83	7.01	0.3
1	0	-39	0	-0.5	0.122	-28	-42	1.785	3.35667
2	9.23	-39	0	-0.5	0.122	-28	-42	3.181	1.93
4	24.71	-58	1	0	0.473	-43	-96	3.433	2.8
3	8.33	-44	1	0	0.588	-24	-39	-0.384	2.2
1	1.58	-39	0	-0.5	0.122	-28	-42	4.666	3
3	28.48	13	0	0	-0.214	3	11	0.906	1.29
1	5.49	-23	0	-0.5	0.002	-22	-30	0.736	1.17
1	18.3	-106	0	-1	-0.379	-93	-177	6.06	6.4
2	45.68	-1	1	0	0.208	5	6	-0.478	0.25
2	44.38	-32	0	0	0.087	-19	-43	-3.85	0.33
2	9.08	-35	0	-1	-0.629	-27	-43	3.275	2
1	31.99	13	2	0	0.255	44	61	-0.983	-0.06
3	41.82	12	0	0	0.493	31	38	2.098	1.2
2	17.19	-48	0	-1	-0.175	-30	-58	5.147	2.39
3	2.5	-44	1	0	0.588	-24	-39	0.793	3.2
1	10.7	-14	0	0	-0.118	-19	-23	1.262	0.4
1	18.3	-92	0	-1	-0.264	-74	-120	4.167	3.505
1	46.59	43	1	0	-0.943	24	59	0.786	-0.43
2	36.11	4	-0.5	0	-0.145	-19	-13	2.378	2.1
3	28.48	14	-1	0	-0.422	-2	4	1.659	0.08
3	80.13	-85	-1	0	0.616	-81	-129	0.887	0
1	20.65	14	0	0	0.091	20	22	-0.347	-0.41
3	7.1	-56	0	0	-0.442	-76	-127	4.597	3.9
1	39.03	-71	0	0	0.25	-66	-134	2.425	1.6
2	36.34	-36	-0.5	-0.5	0.285	-25	-49	-0.012	0.26
1	36.02	-44	1	0	0.588	-24	-39	-0.9	0.4
2	34.42	-12	0.5	0	0.652	-5	-2	2.213	2.05
3	28.48	-44	0	0	0.051	-45	-92	1.411	1.54
3	47.81	-1	1	0	0.208	5	7	0.255	4.11
1	39.03	-57	0	0	0.365	-47	-77	0.992	0.2
1	3.64	14	0	0	0.118	19	23	-0.58	-0.19
2	0.11	-14	0	0	-0.118	-19	-23	1.959	1.8
1	11.58	2	0	0	-0.375	-12	-15	2.795	1.15
2	0.4	2	1	0	0.695	15	22	-3.159	0.05
3	65.72	13	2	0	0.255	44	61	-0.842	-0.19
1	11.58	-28	0	0	-0.209	-38	-50	2.756	1.45
2	32.05	-1	2	0	0.24	26	29	0.046	0.433333
4	87.44	14	0	0	0.015	18	32	-0.107	-1
1	0	12	0	0	0.493	31	38	-3.513	-1.37
4	59.42	-1	2	0	0.24	26	29	-0.05	0.148333
1	83.76	115	0	1.5	0.262	96	150	-1.249	1
1	73.04	36	0.5	0.5	-0.285	25	49	-0.565	2.15
4	49.19	-26	0	0	-0.095	-23	-38	-2.366	1.08
3	28.48	28	-1	0	-0.407	16	36	0.697	0.05
3	22.34	-42	0	0	-0.327	-57	-70	5.194	1.73
3	72.6	16	0	0	-0.257	6	13	0.664	0.13
1	0	34	0	1	0.057	11	35	1.696	1.91
1	43.9	-57	-1	0	0.333	-68	-100	0.893	0.49
3	28.48	27	0	0	-0.199	21	42	-0.064	1.72
4	14.88	30	0	0	-0.166	26	35	2.188	1.65
1	10.48	-39	0	-0.5	0.122	-28	-42	1.956	3.25
2	8.61	32	1	1	0.972	44	69	-6.205	-3
1	10.7	16	-1	0	-0.9	-15	-2	3.445	2
4	0.43	-12	0	0	-0.493	-31	-38	3.709	4.96
3	48.92	99	1	0	-0.501	100	186	3.84	2.42
1	44.48	28	0	0	-0.283	13	29	-0.114	0.5
2	1.65	14	0	0	0.115	19	57	5.978	5.3
2	36.11	2	0	0	-0.375	-12	-15	0.852	1.6
2	5.53	-28	0	0	-0.209	-38	-50	2.827	2.2

## Sheet: ddG reg test
SecSt	ASA_pct	delta_MW	delta_Chg	delta_ARM	delta_Hydro	delta_VdwV	delta_SASA	ddG_calc	ddG_obs
2	43.15	73	0	1.5	-0.065	39	80	-2.055	-2.8
1	0.13	14	0	0	0.118	19	20	-0.389	-0.0566667
2	43.15	43	1	0	-0.943	24	59	1.567	1.6
1	0	42	0	0	0.327	57	73	5.124	-1.4
4	87.44	-28	1	0	0.331	-18	-26	0.226	-1
2	44.83	-28	-0.5	0	-0.058	-38	-56	2.439	0
4	36.26	-16	0	0	0.257	-6	-13	-0.535	0.44
2	4.92	-42	0	0	-0.327	-57	-70	4.541	6.1
1	46.53	-42	0	0	-0.327	-57	-70	1.198	6.12
2	67.29	-27	-2	0	0.043	-39	-58	0.756	1.875
3	105.6	-2	-1	0	-0.695	-15	-22	0.014	-1.05
1	34.03	-28	0	0	-0.209	-38	-50	1.703	0.476667
2	8.61	22	1.5	0.5	0.137	27	45	-4.583	-1.8
2	3.89	-44	0	0	0.051	-45	-92	3.38	2.6
2	7.72	16	0	0	-0.12	6	12	-0.024	0.45
1	0	16	-0.5	0	0.321	13	24	5.261	3.7
3	48.92	44	0	0	-0.051	45	92	8.05	3.37
3	25.63	2	0	0	-0.375	-12	-15	1.445	0.38
4	0.94	14	-1	0	-0.422	-2	4	4.459	1.33
4	9.29	-43	0	0	0.38	-29	-46	-1.54	2.2
3	48.92	14	0	0	0.115	19	57	4.884	3.12
2	38.32	-7	1	-1	-0.88	7	9	4.771	0.4
2	38.57	-44	0	0	0.051	-45	-92	2.78	1.16
2	24.41	57	1	0	-0.333	68	100	-0.997	-1.41
1	30.46	-16	0	0	0.257	-6	-13	0.461	1.6
2	26.22	-58	1	0	0.573	-42	-71	0.233	1.6
3	76.23	23	0	0.5	-0.002	22	30	0.451	0.1
4	23.09	-80	-0.5	-0.5	0.336	-70	-141	0.132	-1.075
1	0.25	-32	0	0	0.087	-19	-43	2.919	1.84
2	11.58	-10	-0.5	0	-0.263	-38	-33	5.346	3.7
2	8.61	-2	1	0	0.915	33	31	-2.143	-2.7
3	105.6	-3	1	0	-0.455	11	7	-0.267	-0.35
3	52.36	-26	0	0	-0.095	-23	-38	1.559	1.2
2	65.71	4	-0.5	0	-0.145	-19	-13	3.434	0.3
1	83.76	60	0	0	0.122	57	93	0.155	0.3
4	72.18	-1	1	0	0.208	5	6	-0.491	0.155
2	49.51	-10	-0.5	0	-0.263	-38	-36	3.832	4.4
2	0.61	1	-1	0	-0.208	-5	-7	0.587	1.88
2	11.58	-12	0	0	-0.493	-31	-35	2.781	5.1
2	44.83	-60	0	0	-0.122	-57	-93	1.513	2.1
1	0	-60	0	0	-0.122	-57	-93	2.861	1.46667
2	0.07	12	0	0	0.493	31	38	1.442	2.2
3	34.7	-43	0	0	0.38	-29	-46	3.665	2
2	0	-42	0	0	-0.327	-57	-73	2.274	1.9
3	65.72	-58	1	0	0.473	-43	-96	-0.248	-0.45
2	58.54	-2	0	0	0.375	12	15	0.046	0
1	46.53	-14	0	0	-0.118	-19	-20	0.89	2.53
3	82.85	28	-1	0	-0.331	18	26	0.416	-0.205
2	2.36	-44	1	0	0.588	-24	-39	0.536	3.75
3	78.59	-2	0	0	0.375	12	15	0.072	-0.3
2	4.92	-14	0	0	-0.118	-19	-20	3.435	2.9
2	36.56	32	0	0	-0.087	19	43	1.238	5.92
2	22.14	-53	-1.5	0	0.68	-62	-92	2.753	1.5
3	67.38	-28	0	0	0.283	-13	-29	-0.732	-0.23
2	7.94	14	0	0	0.118	19	23	5.206	2
1	56.62	-16	0	0	0.12	-6	-12	0.22	0.3
1	55.08	28	0	0	0.209	38	50	-0.426	2.9
1	84.21	13	0	0	-0.214	3	11	0.048	-0.1
2	2.43	-42	0	0	-0.327	-57	-73	4.656	7.05
2	36.56	-28	0	0	-0.209	-38	-50	2.478	6.78
4	102.53	14	1	0	0.047	39	54	0.036	-9.25e-18
4	72.93	38	0.5	0.5	-0.66	13	34	-0.635	1.615
2	40.7	-56	0	0	-0.442	-76	-130	6.081	3.52
3	63.24	-10	-0.5	0	-0.263	-38	-33	3.546	4.6
1	10.07	10	0	0	0.352	17	25	3.598	-0.14
1	32.96	-71	-1	0	0.218	-87	-157	1.331	0.475
4	72.18	-1	2	0	0.24	26	29	-0.151	-0.0516667
4	87.44	-14	1	0	0.422	2	-4	3.059	0.4
3	70.44	-85	-1	0	0.616	-81	-129	0.685	0.5
2	42.36	-1	2	0	0.24	26	29	-0.019	2.36
4	75.33	-1	2	0	0.24	26	29	-0.415	-0.228333
4	55.59	-16	0	0	0.12	-6	-12	0.375	-1.28
2	0.4	-32	1	0	0.668	-19	-33	16.811	0
1	22.79	-73	0	-1.5	0.065	-39	-80	4.707	4.5
2	30.45	2	0	0	-0.375	-12	-15	1.306	1.3
2	35.59	1	-1	0	-0.208	-5	-7	0.212	-0.405
4	106.66	-30	0	0	0.142	-25	-70	-1.556	-0.02
1	27.13	-16	0	0	0.257	-6	-13	0.259	1
1	16.66	23	0	0.5	-0.002	22	30	0.123	-1.24
3	26.79	-1	2	0	0.24	26	29	-0.312	-2.18
1	66.98	-30	0	0	0.142	-25	-70	0.603	0.45
2	0	-76	0	-1	-0.521	-68	-107	9.496	5.3
2	3.93	-14	0	0	-0.118	-19	-20	7.299	1.46
3	8.26	22	1.5	0.5	0.137	27	45	-0.142	1.4
1	11.58	-42	0	0	-0.324	-57	-107	5.292	3.5
4	72.93	30	-1	0	-0.782	4	21	-0.149	1.075
3	58.4	-57	0	0	0.365	-47	-77	0.304	-1
1	0	-42	0	0	-0.327	-57	-70	4.022	4.525
1	26.35	-92	0	-1	-0.264	-74	-120	6.18	2.39
3	50.51	-71	-1	0	0.218	-87	-157	0.179	0.1
1	36.09	-16	0	0	0.257	-6	-13	-0.143	0.26
3	48.92	58	-1	0	-0.473	43	96	4.637	3.39
2	67.29	-28	0	0	0.283	-13	-29	-0.853	0.165
1	68.87	26	0	0	0.095	23	38	-0.717	-0.1
3	64.7	-115	0	-1.5	-0.262	-96	-150	1.665	0.4
2	0.54	-14	0	0	-0.118	-19	-23	0.706	-0.2
3	46.71	2	0	0	-0.375	-12	-15	1.346	1.1
1	0.43	28	-1	0	-0.331	18	26	3.07	2.31
3	51.77	-30	0	0	0.166	-26	-35	0.413	1.5
4	13.01	29	0	0	-0.574	9	27	0.66	1.89833
2	40.7	-14	0	0	-0.118	-19	-23	1.502	-0.08
3	33.77	-28	0	0	-0.209	-38	-50	2.144	-0.2
2	0	42	0	0	0.324	57	107	6.752	-0.25
2	45.84	-15	-1	0	0.66	-11	-27	-1.588	-1.53
1	51.51	1	-1	0	-0.208	-5	-6	1.464	-0.4
2	19.71	-44	1	0	0.588	-24	-39	-0.821	3.15
2	16.94	18	1	1	0.957	26	37	-5.005	-2.05
1	27.5	16	0	0	-0.257	6	13	-0.729	0.27
1	7.8	26	0	0	0.095	23	38	10.796	4.6
4	0.43	18	0	0	-0.205	0	20	1.207	2.27
4	92.1	-1	2	0	0.24	26	29	-0.111	0.173333
1	44.48	-71	-1	0	0.218	-87	-157	0.995	1.2
1	52.1	15	0	0	-0.692	-10	7	1.219	1.3
2	7.87	-28	0	0	-0.209	-38	-50	2.858	1.95
1	92.9	-1	2	0	0.24	26	29	-0.165	0.273333
4	50.76	-44	0	0	0.051	-45	-92	2.058	2.8
3	65.72	13	1	0	0.223	23	38	-4.364	0.08
3	23.63	30	0	0	-0.142	25	70	4.708	1.85
1	38	-42	0	0	-0.327	-57	-73	1.807	0.02
2	39.37	-2	0	0	0.375	12	15	-1.184	-1.3
3	0.54	-42	0	0	-0.327	-57	-73	3.538	4.25
3	61.22	16	-1	0	-0.9	-15	1	1.915	1.255
2	0.33	14	0	0	0.118	19	23	1.293	-0.05
2	56.96	-30	0	0	0.166	-26	-35	1.023	0.1
4	31.22	-43	0	0	0.38	-29	-46	2.255	0.47
1	10.07	-16	0	0	0.257	-6	-13	-1.272	0.26
1	0.43	76	0	1	0.521	68	107	22.055	3.07
1	55.44	66	0.5	0.5	-0.451	51	84	0.194	0.17
2	0	-16	0.5	0	-0.321	-13	-24	-1.167	4.25
2	4.92	-12	0	0	-0.493	-31	-35	4.284	5.7
1	48.2	-72	1	0	0.458	-61	-128	2.415	1.805
4	70.75	-40	0	0	-0.21	-42	-95	1.944	0.49
3	47.59	-57	-1	0	0.333	-68	-100	0.311	0.4
3	62.29	-2	0	0	0.375	12	15	-0.746	2.2
3	36.61	1	-2	0	-0.24	-26	-29	1.936	0.235
1	61	-58	1	0	0.473	-43	-96	0.788	1.17
4	11.68	1	-1	0	-0.208	-5	-7	2.858	1.5
2	32.27	4	-0.5	0	-0.145	-19	-13	3.996	0.1
4	87.44	48	1	1	0.852	50	81	-1.132	-0.2
1	50.81	30	-1	0	-0.782	4	21	-0.101	2.37
2	8.61	48	1	1	0.852	50	81	-6.271	-2.9
4	63.77	-1	1	0	0.208	5	6	-0.853	-0.38
2	45.84	1	-2	0	-0.24	-26	-29	0.833	1.39
3	48.92	71	1	0	-0.218	87	157	3.721	3.12
2	0	28	0.5	0	0.058	38	56	0.321	3.5
2	0.4	-16	1	0	0.9	15	2	-1.183	-0.46
1	50.69	-24	-0.5	-0.5	0.778	6	-14	-0.236	-1.3
4	109.56	14	1	0	0.047	39	54	0.289	0.0416667
2	6.7	-72	1	0	0.458	-61	-128	0.816	5.4
2	0	14	0	0	0.115	19	57	1.774	0.09
1	23.19	-14	0	0	-0.118	-19	-23	0.434	0.245
1	75.2	-14	0	0	-0.091	-20	-22	0.926	1.785
3	39.72	-14	-1	0	-0.047	-39	-54	-0.338	-2.66
4	69.57	1	-2	0	-0.24	-26	-29	0.234	0.366667
2	1.01	-2	0	0	0.375	12	15	2.047	1.7
2	0.33	14	0	0	0.118	19	23	1.853	0.00333333
3	76.78	14	-1	0	-0.422	-2	4	1.083	-0.04
4	51.84	-9	-0.5	-0.5	0.086	-4	-7	0.722	0
1	11.48	-1	0	0	0.707	28	27	-4.146	-4.3
1	0.25	-74	0	0	-0.237	-76	-150	4.987	6.82

## Sheet: dTm bin train
SecStr	ASA_pct	dMW	dChg	dARM	dHydro	dVdwV	dSASA	totalE	dTmC
3	35.07	-85	-1	0	0.616	-81	-129	0.152	unstable
1	8.34	-85	-1	0	0.616	-81	-129	0.204	unstable
2	26.22	-72	1	0	0.458	-61	-128	1.358	unstable
4	66.74	-26	0	0	-0.095	-23	-38	0.927	unstable
1	0.25	-74	0	0	-0.237	-76	-150	4.9	unstable
4	68.98	-1	1	0	0.208	5	7	-0.052	unstable
1	43.9	-57	-1	0	0.333	-68	-100	-0.039	unstable
2	7.87	-28	0	0	-0.209	-38	-50	1.949	unstable
4	89.81	44	0.5	1	0.32	49	71	-2.146	unstable
1	11.13	-26	0	0	-0.095	-23	-38	2.365	unstable
1	37.54	-16	0	0	0.257	-6	-13	-0.42	stable
2	0	32	-0.5	0	0.064	19	37	1.816	unstable
4	33.95	1	-1	0	-0.208	-5	-7	-0.68	unstable
4	9.81	-44	1	0	0.588	-24	-39	1.007	unstable
2	35.51	-8	-1.5	-0.5	-0.122	-9	-13	3.201	unstable
1	53.86	-1	2	0	0.24	26	29	-0.948	stable
5	0	2	0	0	-0.375	-12	-15	2.47	unstable
3	52.36	-26	0	0	-0.095	-23	-38	1.471	unstable
1	10.7	-56	0	0	-0.442	-76	-130	5.146	unstable
4	72.01	-16	0	0	0.257	-6	-13	0.398	unstable
3	2.84	-16	0	0	-0.232	-34	-32	12.773	unstable
2	36.56	32	0	0	-0.087	19	43	1.129	unstable
4	9.81	-16	1	0	0.797	14	11	0.884	unstable
2	22.42	16	0	0	-0.12	6	12	-0.119	stable
4	56.62	-106	0	-1	-0.379	-93	-177	5.504	unstable
4	9.81	-58	1	0	0.473	-43	-96	1.755	unstable
2	0	-32	0.5	0	-0.064	-19	-37	-0.462	unstable
3	70.44	-85	-1	0	0.616	-81	-129	0.579	unstable
1	9.92	16	0	0	-0.12	6	12	0.053	stable
3	22.34	-42	0	0	-0.327	-57	-70	5.078	unstable
4	68.77	-80	-0.5	-0.5	0.336	-70	-141	0.044	stable
1	0	-28	0	0	-0.209	-38	-50	0.684	unstable
2	2.36	-28	1	0	0.331	-18	-26	-0.145	unstable
1	0	-14	0	0	-0.091	-20	-22	0.763	unstable
2	20.48	-16	0	0	0.257	-6	-13	0.096	unstable
1	63.28	14	0	0	0.115	19	57	-1.094	stable
3	76.23	-35	0	-1	-0.629	-27	-43	0.159	stable
3	87.29	14	0	0	0.115	19	57	1.099	unstable
3	0.13	42	0	0	0.324	57	107	-0.909	stable
1	9.92	-34	0	-1	-0.057	-11	-38	2.247	unstable
1	55.08	32	-0.5	0	0.064	19	37	2.29	unstable
2	3.72	-30	1	0	0.782	-4	-21	-0.291	unstable
3	34.18	-10	0	0	-0.352	-17	-25	1.889	unstable
4	11.45	-44	1	0	0.588	-24	-39	0.311	unstable
1	49.57	18	1	1	0.957	26	37	-0.732	unstable
3	34.6	-26	0	0	-0.095	-23	-38	1.801	unstable
3	14.69	-43	0	0	0.38	-29	-46	0.225	unstable
2	0	-76	0	-1	-0.384	-68	-108	5.909	unstable
1	0	16	0	0	-0.257	6	13	5.128	unstable
2	18.27	-14	0	0	-0.118	-19	-23	1.962	unstable
2	22.42	-76	0	-1	-0.384	-68	-108	5.046	unstable
4	2.32	-43	0	0	0.38	-29	-46	0.235	unstable
1	31.31	3	-1	0	0.455	-11	-7	-1.667	unstable
3	6.27	-2	0	0	0.375	12	15	0.292	stable
3	51.77	-2	0	0	0.375	12	15	2.503	unstable
1	53.07	10	0	0	0.352	17	25	8.86	unstable
4	36.26	-30	0	0	0.142	-25	-70	0.316	unstable
3	0	16	0	0	-0.257	6	13	-1.108	unstable
1	6.12	15	1	0	-0.66	11	30	2.871	unstable
1	0	12	0	0	0.493	31	38	1.323	unstable
1	18.3	-106	0	-1	-0.379	-93	-177	5.992	unstable
3	22.34	-14	0	0	-0.118	-19	-20	5.295	unstable
1	24.92	-57	0	0	0.365	-47	-77	0.428	stable
2	44.85	-85	-1	0	0.616	-81	-129	0.955	unstable
2	43.14	-28	0	0	-0.209	-38	-50	0.991	unstable
3	53.62	14	0	0	0.115	19	57	2.049	unstable
1	9.47	-16	0	0	0.257	-6	-13	-1.093	stable
1	0	-16	0.5	0	-0.321	-13	-24	-0.821	unstable
2	22.53	69	1	0	-0.359	75	116	-0.002	stable
2	0.07	12	0	0	0.493	31	38	1.611	unstable
3	12.35	-23	0	-0.5	0.002	-22	-30	3.494	unstable
3	51.77	14	-1	0	-0.422	-2	4	1.739	unstable
2	37.72	-58	1	0	0.573	-42	-71	0.752	unstable
3	63.88	-14	-1	0	-0.047	-39	-54	0.578	unstable
2	3.72	-58	1	0	0.573	-42	-71	1.018	unstable
4	87.44	22	1.5	0.5	0.137	27	45	-0.758	stable
1	9.47	60	0	1	0.641	62	95	-3.109	unstable
2	0	-16	0	0	0.12	-6	-12	0.613	unstable
2	2.79	-16	0	0	-0.232	-34	-32	14.3	unstable
1	0.49	-42	0	0	-0.327	-57	-70	4.877	unstable
3	35.87	4	0	0	-0.261	3	-3	1.545	unstable
1	47.78	-26	0	0	-0.095	-23	-38	1.498	unstable
4	87.44	-28	1	0	0.331	-18	-26	0.226	stable
1	0.77	26	-0.5	0.5	0.715	23	36	-1.772	stable
1	17.7	-1	1	0	0.208	5	7	-1.809	stable
3	6.27	-14	0	0	-0.091	-20	-22	-0.95	unstable
2	36.17	-25	-0.5	0	0.429	-28	-40	3.861	stable
3	55.47	-30	1	-1.5	-0.878	-15	-21	1.679	unstable
3	68.29	-1	2	0	0.24	26	29	-0.673	stable
4	31.22	-43	0	0	0.38	-29	-46	2.355	unstable
4	87.44	-18	1	0	0.683	-1	-1	12.662	unstable
2	0.75	-23	0	-0.5	0.002	-22	-30	0.368	unstable
4	28.84	58	-1	0	-0.473	43	96	7.203	unstable
2	24.59	2	-0.5	0	0.23	-7	2	1.285	unstable
1	26.79	-58	1	0	0.573	-42	-71	-0.244	unstable
2	51.55	-14	0	0	-0.091	-20	-22	-0.013	unstable
2	0.13	2	0	0	-0.375	-12	-15	2.326	unstable
1	0	-42	0	0	-0.327	-57	-70	5.391	unstable
2	20.73	-50	0	-1	0.063	-17	-50	3.802	unstable
1	23.33	-57	-1	0	0.333	-68	-100	1.722	unstable
1	53.08	0	1	0	0.032	21	23	-0.068	stable
1	13.14	-66	-0.5	-0.5	0.451	-51	-84	5.643	unstable
4	0.94	-44	0	0	0.051	-45	-92	4.195	unstable
2	6.5	-16	0	0	0.12	-6	-12	0.066	stable
2	58.05	-42	0	0	-0.327	-57	-73	1.632	unstable
4	80.48	-1	2	0	0.24	26	29	-0.081	stable
2	0	-34	0	-1	-0.057	-11	-38	3.431	unstable
1	0.09	57	1	0	-0.333	68	100	6.993	unstable
4	0.43	34	0	1	0.057	11	35	1.004	unstable
1	0.22	46	0	1	0.55	42	73	1.963	unstable
1	74.55	-66	-0.5	-0.5	0.451	-51	-84	3.218	unstable
2	1.37	16	-0.5	0	0.321	13	24	4.275	unstable
1	31.31	-57	-1	0	0.333	-68	-100	-0.849	unstable
4	29.73	14	0	0	0.115	19	57	4.764	unstable
2	8.93	-1	1	0	0.208	5	6	-1.89	unstable
2	0.39	-12	0	0	-0.466	-32	-37	3.274	unstable
1	10.7	16	-1	0	-0.9	-15	-2	3.595	unstable
1	0.64	-16	0.5	0	-0.321	-13	-24	0.272	unstable
1	5.12	-30	0	0	0.166	-26	-35	-0.778	unstable
2	0.2	14	0	0	0.118	19	23	7.74	unstable
1	50.81	38	0.5	0.5	-0.66	13	34	-1.844	unstable
2	7.07	2	-0.5	0	0.23	-7	2	2.151	unstable
2	0	-56	0	0	-0.442	-76	-127	6.69	unstable
2	22.36	42	0	0	0.324	57	107	9.91	unstable
4	0	-57	0	0	0.365	-47	-77	2.216	unstable
3	4.35	69	1	0	-0.359	75	116	3.126	unstable
2	44.62	-44	1	0	0.588	-24	-39	1.162	unstable
1	0	-30	0	0	0.166	-26	-35	-3.739	stable
3	37.46	73	0	1.5	-0.065	39	77	-1.056	unstable
2	3.62	-39	0	-0.5	0.122	-28	-42	1.609	unstable
2	17.19	-34	0	-1	-0.057	-11	-38	1.742	unstable
2	17.31	-29	-1	0	0.542	-30	-50	-1.424	stable
3	37.56	2	-0.5	0	0.23	-7	2	3.089	unstable
2	8.61	-1	1	0	0.208	5	7	-1.393	stable
2	0	-6	0.5	0	0.031	4	1	3.904	unstable
3	27.2	-56	0	0	-0.442	-76	-127	3.781	unstable
1	39.72	1	-2	0	-0.24	-26	-29	-0.821	unstable
3	26.79	-1	2	0	0.24	26	29	-0.312	stable
2	51.15	-12	0.5	0	0.652	-5	-2	-0.152	stable
3	21.73	14	0	0	0.115	19	57	9.637	unstable
3	35.9	-38	-0.5	-0.5	0.66	-13	-34	1.04	unstable
1	0	12	0	0	0.493	31	35	0.375	unstable
1	53.86	-1	1	0	0.208	5	6	-0.106	stable
4	36.26	-16	0	0	0.257	-6	-13	-0.517	unstable
2	0	-16	0	0	-0.232	-34	-32	9.918	stable
1	46.53	-42	0	0	-0.327	-57	-70	1.198	unstable
4	50.14	-80	-0.5	-0.5	0.336	-70	-141	2.272	unstable
2	2.36	-1	1	0	0.208	5	7	-0.213	unstable
1	0	27	1	0	-0.167	42	65	3.93	unstable
4	0	-29	0	0	0.574	-9	-27	5.256	unstable
2	8.61	48	1	1	0.852	50	81	-5.273	stable
3	19.19	-28	0	0	-0.209	-38	-50	0.75	unstable
3	64.42	14	0	0	0.115	19	57	-1.961	unstable
2	44.88	-1	2	0	0.24	26	29	-0.431	stable
2	8.61	-2	1	0	0.915	33	31	-1.357	stable
3	105.6	-16	-1	0	-0.71	-33	-54	-0.435	stable
3	4.38	-57	-1	0	0.333	-68	-100	1.867	unstable
1	0	2	-0.5	0	0.23	-7	2	3.727	unstable
1	4.57	-15	-1	0	0.66	-11	-27	-1.141	stable
2	2.36	-44	1	0	0.588	-24	-39	0.539	unstable
3	45.62	56	0	0	0.442	76	127	-1.643	unstable
2	26.95	28	0	0	0.209	38	50	-0.548	stable
2	0.07	-10	0	0	-0.352	-17	-25	3.82	unstable
4	0.94	-14	0	0	-0.091	-20	-22	1.445	unstable
1	0	-18	0	0	0.205	0	-20	3.31	unstable
4	31.22	-57	0	0	0.265	-48	-103	1.511	stable
3	23.63	30	0	0	-0.142	25	70	5.197	unstable
1	0.33	-42	0	0	-0.327	-57	-70	2.068	unstable
1	0	-14	0	0	-0.118	-19	-23	1.16	unstable
1	60.84	-42	0	0	-0.327	-57	-70	1.062	unstable
2	3.53	2	-0.5	0	0.23	-7	2	1.147	stable
3	76.23	-50	0	-1	0.063	-17	-50	-0.582	stable
4	0	1	-1	0	-0.208	-5	-6	-0.124	stable
1	20.38	18	1	1	0.957	26	37	-1.621	unstable
1	74.55	49	-0.5	1	0.713	45	66	-2.254	unstable
1	50.81	64	0	1	0.055	36	70	-0.412	unstable
3	76.23	-64	0	-1	-0.055	-36	-70	1.411	stable
2	67.29	-27	-2	0	0.043	-39	-58	0.842	unstable
1	47.88	-18	1	0	0.683	-1	-1	5.893	unstable
1	0	14	0	0	0.118	19	23	-0.468	stable
2	29.55	-76	0	-1	-0.384	-68	-108	3.394	unstable
4	0	16	-0.5	0	0.321	13	24	4.22	unstable
2	0	-16	0.5	0	-0.321	-13	-24	0.195	unstable
2	0.16	15	1	0	-0.66	11	30	6.085	unstable
2	8.61	-2	1	0	0.915	33	34	-2.203	stable
3	76.23	-48	-1	-1	-0.852	-50	-81	0.619	stable
1	4.61	-2	0	0	0.375	12	15	-0.492	unstable
1	30.74	-19	-0.5	0.5	0.165	-30	-45	3.768	unstable
1	4.57	-15	-1	0	0.66	-11	-30	-0.323	stable
4	2	-39	0	-0.5	0.122	-28	-42	1.831	unstable
1	11.48	-1	0	0	0.707	28	27	-3.904	stable
1	67.57	-57	-1	0	0.333	-68	-100	0.315	unstable
4	72.93	38	0.5	0.5	-0.66	13	34	-0.635	unstable
4	87.44	-58	1	0	0.473	-43	-96	-1.192	stable
2	10.72	-16	0	0	0.12	-6	-12	0.653	unstable
2	3.68	-44	1	0	0.588	-24	-39	0.754	unstable
2	3.93	-14	0	0	-0.118	-19	-20	7.389	unstable
1	5.41	-58	1	0	0.473	-43	-96	-0.812	stable
2	0	-76	0	-1	-0.384	-68	-108	6.637	stable
3	22.87	58	-1	0	-0.473	43	96	5.576	unstable
3	18.96	-26	0	0	-0.095	-23	-38	2.193	unstable
1	82.03	16	0	0	-0.257	6	13	0.455	unstable
4	19.39	12	0	0	0.493	31	38	0.867	unstable
1	0.85	26	0	0	0.584	51	57	7.437	unstable
2	1.65	42	0	0	0.324	57	107	38.136	unstable
2	36.39	-57	0	0	0.365	-47	-77	1.908	unstable
2	22.32	-34	0	-1	-0.057	-11	-38	-0.973	unstable
2	30.45	2	0	0	-0.375	-12	-15	1.132	unstable
4	9.81	-1	1	0	0.208	5	7	-0.159	unstable
1	0.25	-60	0	0	-0.122	-57	-93	2.657	unstable
3	0.85	-16	0.5	0	-0.321	-13	-24	-0.217	stable
2	24.41	58	-1	0	-0.573	42	71	-0.175	unstable
3	0	-43	0	0	0.38	-29	-46	-0.298	unstable
1	16.69	16	0	1	0.262	11	15	-0.125	unstable
2	0	42	0	0	0.327	57	70	7.49	stable
1	0	-14	0	0	-0.118	-19	-23	2.311	unstable
2	26.95	16	0	0	-0.257	6	13	0.989	unstable
1	0.33	15	0	0	-0.692	-10	7	0.973	unstable
1	46.59	24	0.5	0.5	-0.778	-6	14	-0.265	stable
2	54.59	-43	-1	0	0.943	-24	-59	-1.188	unstable
1	50.81	30	-1	0	-0.782	4	21	-0.101	unstable
4	0.43	-12	0	0	-0.493	-31	-38	3.547	unstable
2	8.61	71	1	1.5	0.85	72	111	-3.438	stable
1	0.43	76	0	1	0.521	68	107	22.018	unstable
2	36.56	48	0	1	0.175	30	58	-0.682	unstable
2	44.88	27	2	0	-0.043	39	58	-0.23	stable
4	87.44	-12	0.5	0	0.652	-5	-2	2.171	stable
3	86	58	-1	1.5	0.595	28	50	0.324	unstable
3	43.71	14	0	0	0.115	19	57	15.866	unstable
4	1.41	-10	0	0	-0.352	-17	-25	3.65	unstable
2	0.13	-28	0	0	-0.209	-38	-50	2.77	unstable
4	62.84	-22	-1.5	-0.5	-0.137	-27	-45	0.966	unstable
1	1.5	2	0	0	-0.375	-12	-15	0.797	unstable
1	10.7	34	0	1	0.057	11	35	4.925	unstable
4	69.25	90	0	1	0.499	87	165	2.034	unstable
2	23.55	-16	0	0	0.257	-6	-13	0.45	stable
2	41.9	-58	1	0	0.573	-42	-71	0.22	unstable
3	82.85	72	-1	0	-0.458	61	128	1.3	unstable
3	3.74	-16	0	0	0.12	-6	-12	0.871	unstable
1	44.55	-1	1	0	0.208	5	7	0.104	unstable
2	35.72	-76	0	-1	-0.384	-68	-108	4.44	unstable
4	0	-28	0	0	-0.209	-38	-50	-0.432	unstable
2	0	2	0	0	-0.375	-12	-15	1.961	unstable
3	67.95	-58	1	0	0.573	-42	-71	-0.249	unstable
3	34.18	16	0	0	0.232	34	32	0.169	unstable
2	20.73	-92	0	-1	-0.264	-74	-120	5.76	unstable
1	24.19	-92	0	-1	-0.264	-74	-120	1.012	unstable
3	19.18	-14	0	0	-0.091	-20	-22	1.237	stable
2	37.46	-16	0	0	0.257	-6	-13	1.444	unstable
2	0	-42	0	0	-0.327	-57	-73	6.038	unstable
1	1.64	-16	0	0	-0.232	-34	-32	16.108	unstable
2	6.7	-72	1	0	0.458	-61	-128	0.647	unstable
1	56.84	-15	1	0	0.193	-13	-25	-0.235	unstable
3	41.82	12	0	0	0.493	31	38	2.392	unstable
1	10.91	-76	0	-1	-0.384	-68	-108	3.643	unstable
2	0.61	1	-1	0	-0.208	-5	-7	0.542	unstable
4	81.67	-71	-1	0	0.218	-87	-157	-0.124	stable
2	36.56	14	0	0	0.118	19	20	-0.21	unstable
1	0	42	0	0	0.327	57	73	5.015	stable
3	39.72	-14	-1	0	-0.047	-39	-54	-0.695	stable
2	20.73	-16	0	0	0.12	-6	-12	-0.289	unstable
2	36.56	-28	0	0	-0.209	-38	-50	2.28	unstable
1	50.69	-24	-0.5	-0.5	0.778	6	-14	-1.165	stable
3	35.1	-26	0	0	-0.095	-23	-38	-0.099	unstable
2	22.36	14	0	0	0.115	19	57	3.786	unstable
4	49.19	-26	0	0	-0.095	-23	-38	-2.405	unstable
3	22.5	30	0	0	-0.166	26	35	2.667	unstable
1	0	13	0	0	-0.214	3	11	2.132	unstable
2	0	42	0	0	0.324	57	107	9.033	stable
2	67.29	-43	-1	0	0.943	-24	-59	0.334	unstable
2	8.61	32	1	1	0.972	44	69	-5.222	stable
4	93.06	-27	-2	0	0.043	-39	-58	0.217	stable
2	3.8	-28	-1	0	0.251	-34	-52	1.804	stable
1	0.7	-34	0	-1	-0.057	-11	-38	7.82	unstable
3	24.65	42	0	0	0.324	57	107	8.93	unstable
2	37.2	-30	0	0	0.142	-25	-70	1.644	unstable
3	51.77	-44	0	0	0.051	-45	-92	1.541	unstable
4	4.81	-14	0	0	-0.118	-19	-23	-0.053	stable
1	45.05	-1	2	0	0.24	26	29	-1.202	stable
1	3.9	58	-1	0	-0.573	42	71	3.219	unstable
1	34.03	-28	0	0	-0.209	-38	-50	1.059	unstable
1	14.35	-40	-0.5	-0.5	0.546	-28	-46	0.153	stable
3	70.83	19	-1	1	0.717	0	8	-1.817	unstable
1	57.35	-12	0	0	-0.493	-31	-38	1.159	unstable
1	0.44	-24	-0.5	-0.5	0.778	6	-14	4.41	unstable
2	0.8	-32	0	0	0.087	-19	-43	1.611	stable
1	38	-56	0	0	-0.442	-76	-130	3.331	stable
2	0	-42	0	0	-0.327	-57	-70	5.253	unstable
4	50.76	-44	0	0	0.051	-45	-92	1.981	unstable
4	0.06	-57	0	0	0.365	-47	-77	1.416	stable
1	0	-42	0	0	-0.327	-57	-70	3.903	unstable
2	0.8	-18	0	0	0.205	0	-20	-0.575	stable
1	44.55	-58	1	0	0.473	-43	-96	0.812	unstable
1	50.06	-31	0	0	0.46	-24	-39	6.806	unstable
2	9.23	-39	0	-0.5	0.122	-28	-42	3.129	unstable
2	10.41	2	0	0	-0.375	-12	-15	1.628	unstable
1	62.72	-60	0	0	-0.122	-57	-93	0.866	unstable
3	69.52	25	1	0	-0.738	24	36	1.542	stable
2	10.58	-16	0	0	0.12	-6	-12	-0.161	unstable
1	79.21	-85	-1	0	0.616	-81	-129	-0.332	unstable
4	20.64	-50	0	-1	0.063	-17	-50	2.052	unstable
1	5.41	13	1	0	0.223	23	38	-3.334	stable
2	36.56	-42	0	0	-0.324	-57	-107	4.291	unstable
4	0.94	-30	0	0	0.166	-26	-35	1.528	unstable
1	1.45	28	0	0	0.209	38	50	1.151	stable
2	10.72	23	0	0.5	-0.002	22	30	0.643	unstable
4	1.41	-26	0	0	-0.095	-23	-38	3.065	unstable
1	0.07	2	0	0	-0.375	-12	-15	1.251	unstable
4	14.15	1	0	0	-0.707	-28	-24	0.423	stable
1	22.79	-49	0.5	-1	-0.713	-45	-66	2.302	unstable
4	37.84	-56	0	0	-0.442	-76	-130	2.925	unstable
2	13.9	-106	0	-1	-0.379	-93	-177	8.845	unstable
1	42.49	59	1	0	-0.711	58	91	-0.194	unstable
1	30.88	14	0	0	0.115	19	57	-0.041	stable
4	87.44	41	2	0	-0.028	57	90	-0.34	stable
1	2.99	-76	0	-1	-0.384	-68	-108	5.061	unstable
2	51.89	-56	0	0	-0.442	-76	-130	2.107	unstable
1	26.35	-92	0	-1	-0.264	-74	-120	5.744	unstable
2	24.59	-14	0	0	-0.091	-20	-22	0.366	unstable
4	78.85	19	-1	1	0.717	0	8	-0.218	unstable
2	10.21	-28	0	0	-0.209	-38	-50	0.253	unstable
1	22.79	-39	0	-0.5	0.122	-28	-42	-1.603	unstable
2	8.61	-44	1	0	0.588	-24	-39	-2.354	stable
2	20.33	-76	0	-1	-0.384	-68	-108	1.853	unstable
2	35.44	-71	-1	0	0.218	-87	-157	3.848	unstable
3	38.63	-60	0	0	-0.122	-57	-93	0.147	unstable
4	72.93	30	-1	0	-0.782	4	21	-0.064	unstable
2	40.95	-32	0.5	0	-0.064	-19	-37	-1.373	unstable
1	0	-39	0	-0.5	0.122	-28	-42	2.287	unstable
3	36.59	-92	0	-1	-0.264	-74	-120	3.25	unstable
3	0.25	14	0	0	0.115	19	57	2.648	unstable
4	54.37	-85	-1	0	0.616	-81	-129	0.613	unstable
2	0	-48	0	-1	-0.175	-30	-58	3.694	unstable
2	15.46	-85	-1	0	0.616	-81	-129	0.752	unstable
1	23.19	-14	0	0	-0.118	-19	-23	0.365	unstable
1	0	-44	0	0	0.051	-45	-92	4.541	unstable
2	0.5	-16	0.5	0	-0.321	-13	-24	-0.438	unstable
2	27.4	-76	0	-1	-0.384	-68	-108	3.593	unstable
1	0.39	-28	0	0	-0.209	-38	-50	2.493	unstable
4	0	-16	0	0	0.257	-6	-13	0.229	unstable
2	11.56	-76	0	-1	-0.384	-68	-108	5.473	unstable
3	23.75	2	0	0	-0.375	-12	-15	1.346	unstable
2	0	14	0	0	0.118	19	23	0.679	stable
2	26.22	18	1	1	0.957	26	37	-5.515	unstable
3	73.29	-40	0	0	-0.21	-42	-95	1.051	unstable
3	51.77	-30	0	0	0.166	-26	-35	0.776	unstable
2	8.61	22	1.5	0.5	0.137	27	45	-3.778	stable
3	0.13	129	0	1.5	0.377	115	207	-5.114	stable
4	9.81	13	1	0	0.223	23	38	0.336	unstable
1	44.82	-57	-1	0	0.333	-68	-100	0.484	unstable
3	35.87	40	0.5	0.5	-0.546	28	46	0.686	unstable
2	0.16	-42	0	0	-0.327	-57	-70	1.528	unstable
1	41.21	-1	2	0	0.24	26	29	-1.173	stable
1	13.93	-26	0	0	-0.584	-51	-57	4.776	unstable
1	32.05	-9	-1	1	1	-13	-21	-0.912	unstable
1	5.49	-23	0	-0.5	0.002	-22	-30	0.585	unstable
4	3.69	-60	0	-1	-0.641	-62	-95	6.781	unstable
4	14.88	30	0	0	-0.166	26	35	2.762	unstable
3	60.18	-27	0	0	0.123	-23	-33	-0.333	stable
2	2.24	-2	0	0	0.375	12	15	0.099	unstable
4	0	69	1	0	-0.359	75	116	5.766	unstable
2	3.96	-43	0	0	0.38	-29	-46	1.553	unstable
4	0.43	-42	0	0	-0.327	-57	-73	2.67	unstable
3	17.51	76	0	1	0.384	68	108	0.461	unstable
3	43.86	-1	1	0	0.208	5	7	-0.226	unstable
2	0	-56	0	0	-0.442	-76	-130	7.12	unstable
1	27.84	-16	0	0	0.12	-6	-12	-0.064	stable
2	3.57	26	-0.5	0.5	0.715	23	36	-1.21	stable
4	72.93	29	1	0	-0.542	30	50	-0.524	unstable
2	0	-10	-0.5	0	-0.263	-38	-33	7.559	unstable
4	0	-18	0	0	0.205	0	-23	2.675	unstable
1	45.11	-1	1	0	0.208	5	6	-0.271	stable
4	0.94	14	-1	0	-0.422	-2	4	4.311	unstable
1	10.7	-12	0	0	-0.493	-31	-38	3.067	unstable
2	0	-56	0	0	-0.442	-76	-130	8.823	unstable
4	23.45	-85	-1	0	0.616	-81	-129	-0.591	unstable
2	21.25	-42	0	0	-0.327	-57	-70	2.414	unstable
1	30.46	-16	0	0	0.257	-6	-13	0.37	unstable
1	22.79	-23	0	-0.5	0.002	-22	-30	-0.316	unstable
3	63.01	-85	-1	0	0.616	-81	-129	-0.186	unstable
4	87.44	16	1	0	0.71	33	54	-0.14	stable
3	0.85	-2	0.5	0	-0.23	7	-2	-2.111	stable
1	5.49	-49	0.5	-1	-0.713	-45	-66	4.253	unstable
2	10.76	-1	1	0	0.208	5	7	0.135	stable
4	8.72	-76	0	-1	-0.384	-68	-108	4.771	unstable
2	67.29	-85	-1	0	0.616	-81	-129	0.705	unstable
1	10.48	-39	0	-0.5	0.122	-28	-42	2.219	unstable
1	44.82	18	1	1	0.957	26	37	-1.728	unstable
2	24.41	57	1	0	-0.333	68	100	-0.997	stable
2	32.63	16	0	0	0.232	34	32	-5.258	stable
1	3.25	-28	0	0	-0.209	-38	-50	2.428	unstable
4	70.75	-40	0	0	-0.21	-42	-95	2.054	unstable
3	0	-42	0	0	-0.327	-57	-73	-2.946	unstable
3	21.72	-33	0	-1	-0.764	-39	-62	2.065	stable
4	33.95	-43	0	0	0.38	-29	-46	0.116	unstable
3	7.53	-23	-0.5	-0.5	0.071	-22	-38	5.012	unstable
3	45.62	58	-1	0	-0.473	43	96	1.119	unstable
2	22.42	-34	0	-1	-0.057	-11	-38	2.618	unstable
1	42.19	99	1	0	-0.501	100	186	-0.204	unstable
4	37.84	-42	0	0	-0.327	-57	-73	1.729	unstable
4	72.93	64	0	1	0.055	36	70	-1.223	unstable
2	44.88	-16	1	0	0.9	15	-1	-1.398	stable
2	17.31	19	-1	1	0.717	0	8	-4.201	stable
2	7.07	-2	0	0	0.375	12	15	-0.733	unstable
4	46.89	10	-0.5	0.5	0.835	17	24	0.071	stable
2	50.42	-60	0	0	-0.122	-57	-93	1.573	unstable
3	45.62	106	0	1	0.379	93	177	-1.847	unstable
2	1.4	58	-1	0	-0.473	43	96	2.393	unstable
1	7.8	26	0	0	0.095	23	38	11.685	unstable
4	0.29	-30	0	0	0.166	-26	-35	0.348	unstable
4	87.44	-1	1	0	0.208	5	7	-1.013	stable
2	0	-50	0	-1	0.063	-17	-50	7.836	unstable
4	26.91	-33	0	-1	-0.764	-39	-62	7.03	stable
2	10.21	-42	0	0	-0.324	-57	-107	1.131	unstable
4	87.44	13	2	0	0.255	44	61	-0.617	stable
1	0.44	2	-1	0	-0.915	-33	-31	6.38	unstable
3	47.59	-57	-1	0	0.333	-68	-100	0.267	unstable
3	48.95	-85	-1	0	0.616	-81	-129	0.5	unstable
4	47.5	-40	0	0	-0.21	-42	-95	0.073	stable
1	9.92	-10	0.5	-0.5	-0.835	-17	-24	1.714	unstable
4	33.95	-27	0	0	0.123	-23	-33	0.713	unstable
4	11.68	1	-1	0	-0.208	-5	-7	3.668	unstable
2	0	34	0	1	0.057	11	38	-2.995	stable
1	67.13	-71	0	0	0.25	-66	-134	1.102	stable
2	1.01	-2	0	0	0.375	12	15	2.486	unstable
3	47.34	-58	1	0	0.573	-42	-71	-0.407	unstable
1	0	27	0	0	-0.199	21	42	3.641	unstable
1	29.26	-43	-1	0	0.943	-24	-59	0.188	unstable
3	54.4	-57	-1	0	0.333	-68	-100	0.751	unstable
4	86.63	19	-1	1	0.717	0	8	0.588	unstable
2	0	-16	0.5	0	-0.321	-13	-24	-0.932	unstable
1	3.64	14	0	0	0.118	19	23	-0.668	stable
1	49.04	-85	-1	0	0.616	-81	-129	-0.043	unstable
2	3.4	32	1	1	0.972	44	69	2.876	unstable
2	1.21	-115	0	-1.5	-0.262	-96	-150	4.127	unstable
1	67.57	-71	-1	0	0.218	-87	-157	1.445	unstable
2	0	-57	-1	0	0.333	-68	-100	1.228	stable
4	11.68	-43	0	0	0.38	-29	-46	3.386	unstable
2	0	-42	0	0	-0.327	-57	-73	3.763	unstable
4	0.43	18	0	0	-0.205	0	20	1.113	unstable
2	28.39	-57	0	0	0.365	-47	-77	1.567	unstable
3	64.67	-99	-1	0	0.501	-100	-186	1.273	unstable
4	87.44	13	1	0	0.223	23	38	-0.588	stable
3	64.67	-85	-1	0	0.616	-81	-129	-0.078	unstable
1	1.03	-14	0	0	-0.118	-19	-23	0.563	unstable
4	87.44	14	0	0	0.015	18	32	-0.107	stable
2	36.97	-42	0	0	-0.327	-57	-73	2.092	unstable
2	0	28	0	0	0.209	38	50	-0.01	stable
2	8.61	41	2	0	-0.028	57	90	-0.528	stable
2	2.76	-16	0	0	0.12	-6	-12	0.744	unstable
2	36.51	-99	-1	0	0.501	-100	-186	3.694	unstable
1	0	28	0	0	0.209	38	50	6.863	stable
1	42.19	42	0	0	0.324	57	107	-1.933	unstable
2	40.27	-28	0	0	-0.209	-38	-50	2.508	unstable
2	66.11	2	-0.5	0	0.23	-7	2	1.946	unstable
1	1.5	-12	0	0	-0.466	-32	-37	1.948	unstable
2	1.65	14	0	0	0.115	19	57	5.388	unstable
1	33.13	-60	0	0	-0.122	-57	-93	-4.896	unstable
1	46.53	-14	0	0	-0.118	-19	-20	0.89	unstable
1	35.66	-16	1	0	0.9	15	-1	-1.909	stable
3	7.44	-14	0	0	-0.115	-19	-57	2.179	unstable

## Sheet: dTm bin test
SecStr	ASA_pct	dMW	dChg	dARM	dHydro	dVdwV	dSASA	totalE	dTmC
3	56.33	-1	1	0	0.208	5	6	-1.11	stable
4	11.68	-27	0	0	0.123	-23	-33	3.868	unstable
2	22.94	-42	0	0	-0.327	-57	-70	1.364	unstable
3	22.34	0	0	0	0	0	3	3.408	unstable
2	0.94	-60	-0.5	-1	-0.2	-55	-83	7.268	unstable
3	9.24	4	-0.5	0	-0.145	-19	-13	3.608	stable
3	58.4	-57	0	0	0.365	-47	-77	0.143	stable
2	79	-40	0	0	-0.21	-42	-95	1.498	unstable
1	21.1	-57	-1	0	0.333	-68	-100	1.806	unstable
3	60.33	-57	-1	0	0.333	-68	-100	0.235	unstable
2	32.63	-26	0	0	-0.095	-23	-38	-1.492	stable
4	91.61	90	0	1	0.499	87	165	1.453	unstable
2	21.49	-18	0	0	0.205	0	-23	-0.722	unstable
2	38.69	-15	0	0	0.692	10	-7	-1.209	stable
1	5.41	-1	1	0	0.208	5	7	0.271	stable
2	50.41	-57	-1	0	0.333	-68	-100	0.429	unstable
2	0	-42	0	0	-0.327	-57	-70	4.592	unstable
2	0.16	43	1	0	-0.943	24	59	8.185	unstable
3	13.67	-85	-1	0	0.616	-81	-129	0.917	unstable
1	0	30	0	0	-0.166	26	35	2.501	unstable
1	0.25	-32	0	0	0.087	-19	-43	3.089	unstable
2	17.31	-15	-1	0	0.66	-11	-27	-1.215	stable
3	9.53	42	0	0	0.324	57	107	8.889	unstable
3	64.7	-115	0	-1.5	-0.262	-96	-150	1.624	unstable
3	22.34	1	0	0	-0.707	-28	-24	4.298	unstable
3	60.18	-43	0	0	0.38	-29	-46	1.012	unstable
2	0	-14	0	0	-0.118	-19	-23	1.565	unstable
1	0	34	0	1	0.057	11	35	1.482	unstable
3	2.5	-58	1	0	0.473	-43	-96	0.992	unstable
3	61.77	-16	0	0	0.257	-6	-13	0.237	unstable
1	42.49	40	0.5	0.5	-0.546	28	46	0.37	unstable
3	39.77	14	0	0	0.115	19	57	1.04	stable
1	0	-30	0	0	0.166	-26	-35	1.344	unstable
3	18.96	2	0	0	0.114	15	12	4.415	unstable
1	4.57	3	-1	0	0.455	-11	-7	-1.024	stable
4	50.68	2	0	0	-0.375	-12	-15	0.198	unstable
2	7.55	-28	-1	0	0.251	-34	-52	0.037	stable
1	1.5	87	0	1.5	0.053	58	100	1.573	unstable
2	0	-14	0	0	-0.118	-19	-23	1.975	unstable
1	32.05	-53	-1.5	0	0.68	-62	-92	3.412	unstable
1	0.43	28	-1	0	-0.331	18	26	3.286	unstable
5	0.33	14	0	0	0.118	19	20	2.484	unstable
4	62.11	-1	2	0	0.24	26	29	-0.14	stable
1	1.5	14	0	0	0.118	19	20	-3.785	stable
2	0.38	-10	-0.5	0	-0.263	-38	-33	4.278	unstable
3	76.23	-60	-0.5	-1	-0.2	-55	-83	1.948	stable
1	6.55	-16	0	0	0.12	-6	-12	0.063	stable
2	0	-14	0	0	-0.115	-19	-57	2.851	unstable
1	0	14	0	0	0.118	19	20	-2.748	stable
3	24.01	-2	0	0	0.375	12	15	-0.933	unstable
4	54.37	-25	-1	0	0.738	-24	-36	0.369	unstable
1	24.57	-66	-0.5	-0.5	0.451	-51	-84	2.212	unstable
1	10.7	73	0	1.5	-0.065	39	77	2.858	unstable
1	41.23	-42	0	0	-0.327	-57	-70	0.969	unstable
2	0	6	-0.5	0	-0.031	-4	-1	4.561	stable
3	8.26	22	1.5	0.5	0.137	27	45	-0.143	unstable
1	2.4	-58	1	0	0.573	-42	-71	-0.083	unstable
3	13.53	-26	0	0	-0.095	-23	-38	0.963	unstable
2	25.94	-69	-1	0	0.359	-75	-116	1.24	unstable
1	28.4	-10	0	0	-0.352	-17	-25	2.8	unstable
3	61.22	16	-1	0	-0.9	-15	1	2.046	unstable
4	87.44	-2	1	0	0.915	33	34	3.871	unstable
1	0	2	0	0	-0.375	-12	-15	2.287	unstable
3	37.56	12	0	0	0.493	31	38	1.842	unstable
1	10.7	-26	0	0	-0.584	-51	-60	3.894	unstable
2	0	-44	-0.5	-1	-0.32	-49	-71	9.407	unstable
3	46.65	59	1	0	-0.711	58	91	-0.316	unstable
1	1.5	-28	0	0	-0.209	-38	-50	0.808	unstable
1	0.25	-18	0	0	0.205	0	-20	3.068	unstable
1	3.34	-76	0	-1	-0.384	-68	-108	4.874	unstable
3	10.11	-71	-1	0	0.218	-87	-157	4.245	unstable
3	19.26	-43	0	0	0.38	-29	-46	0.239	stable
2	91.61	46	-0.5	0	0.179	38	94	4.153	unstable
2	23.84	-43	0	0	0.38	-29	-46	2.027	unstable
1	0	42	0	0	0.327	57	70	-2.006	stable
4	17.83	-26	0	0	-0.095	-23	-38	1.412	unstable
2	31.08	-1	2	0	0.24	26	29	-0.565	unstable
1	0	36	0.5	0.5	-0.285	25	49	-3.549	unstable
3	10.02	-28	0	0	-0.209	-38	-50	2.019	unstable
1	48.52	-27	-1	0	0.167	-42	-65	-1.121	unstable
3	6.27	12	0	0	0.493	31	38	2.488	stable
2	0.39	2	0	0	-0.375	-12	-15	2.015	unstable
4	31.13	-42	0	0	-0.327	-57	-70	1.257	unstable
4	0	14	0	0	0.091	20	22	2.523	unstable
1	40.32	-44	1	0	0.588	-24	-39	-1.041	stable
4	60.1	90	0	1	0.499	87	165	1.406	unstable
1	10.7	2	-1	0	-0.915	-33	-34	5.756	unstable
3	71.62	13	2	0	0.255	44	61	0.004	stable
2	6.69	-92	0	-1	-0.264	-74	-120	4.594	unstable
4	0.07	-16	0.5	0	-0.321	-13	-24	-1.467	unstable
4	36.67	-19	0	-1	-0.749	-21	-31	3.671	stable
4	0	-41	0	0	0.108	-41	-64	1.772	stable
2	7.07	12	0	0	0.493	31	38	-0.734	unstable
1	10.7	50	0	1	-0.063	17	47	4.376	unstable
2	3.72	-72	1	0	0.458	-61	-128	4.015	unstable
2	43.33	-14	0	0	-0.015	-18	-32	-0.872	unstable
2	8.61	13	2	0	0.255	44	61	-1.88	stable
1	18.99	-1	0	0	0.707	28	27	-4.92	stable
3	56.33	2	1	0	0.695	15	22	-0.478	stable
3	0.85	-32	0.5	0	-0.064	-19	-37	-1.615	stable
1	0.45	-10	0.5	-0.5	-0.835	-17	-24	4.007	unstable
3	2.5	-44	1	0	0.588	-24	-39	0.343	unstable
3	69.5	14	0	0	0.115	19	57	-0.056	unstable
3	26.79	-16	1	0	0.9	15	-1	-0.864	stable
3	76.23	-26	0.5	-0.5	-0.715	-23	-36	0.711	stable
2	0.8	-30	0	0	-0.288	-31	-58	-0.74	stable
2	27.94	-43	0	0	0.38	-29	-46	-0.056	stable
1	13.8	-43	0	0	0.38	-29	-46	0.405	unstable
2	39.42	-115	0	-1.5	-0.262	-96	-150	5.082	unstable
3	37.56	-2	0	0	0.375	12	15	0.036	unstable
1	36.22	-44	1	0	0.588	-24	-39	-0.594	unstable
1	19.37	-57	0	0	0.365	-47	-77	0.714	unstable
2	7.39	-16	0	0	0.12	-6	-12	-0.127	unstable
2	45.84	-15	-1	0	0.66	-11	-27	-1.588	stable
3	72.8	13	2	0	0.255	44	61	-2.363	stable

## Sheet: dTm ter train
SecStr	ASA_pct	dMW	dChg	dARM	dHydro	dVdwV	dSASA	totalE	dTmC
2	50.42	-60	0	0	-0.122	-57	-93	1.573	unstable
4	47.5	-40	0	0	-0.21	-42	-95	0.073	stable
3	39.68	-60	0	0	-0.122	-57	-93	0.286	neutral
1	42.19	99	1	0	-0.501	100	186	-0.204	unstable
2	58.54	-2	0	0	0.375	12	15	-0.167	neutral
3	51.77	-44	0	0	0.051	-45	-92	1.541	unstable
1	9.92	-34	0	-1	-0.057	-11	-38	2.247	unstable
3	47.34	-58	1	0	0.573	-42	-71	-0.407	unstable
1	63.1	19	0	1	0.749	21	31	-0.521	neutral
4	0.94	14	-1	0	-0.422	-2	4	4.311	unstable
2	25.94	-69	-1	0	0.359	-75	-116	1.24	unstable
2	67.29	-43	-1	0	0.943	-24	-59	0.334	unstable
1	74.55	26	-0.5	0.5	0.715	23	36	-1.977	neutral
1	0.25	-74	0	0	-0.237	-76	-150	4.9	unstable
2	1.21	-115	0	-1.5	-0.262	-96	-150	4.127	unstable
3	65.72	13	2	0	0.255	44	61	-0.876	neutral
3	63.05	-25	-1.5	0	0.397	-49	-63	1.452	neutral
2	17.31	-27	-1	0	0.167	-42	-65	-0.168	neutral
3	38.63	-60	0	0	-0.122	-57	-93	0.147	unstable
4	50.14	-66	-0.5	-0.5	0.451	-51	-84	1.176	neutral
4	87.44	16	1	0	0.71	33	54	-0.14	stable
2	8.61	71	1	1.5	0.85	72	111	-3.438	stable
3	68.29	-1	2	0	0.24	26	29	-0.673	stable
3	43.71	14	0	0	0.115	19	57	15.866	unstable
3	19.18	-14	0	0	-0.091	-20	-22	1.237	stable
1	0	42	0	0	0.327	57	73	5.015	stable
3	7.44	-14	0	0	-0.115	-19	-57	2.179	unstable
1	31.31	-57	-1	0	0.333	-68	-100	-0.849	unstable
1	66.87	23	0.5	0.5	-0.071	22	38	1.314	neutral
2	51.55	-2	0	0	0.375	12	15	-0.981	neutral
3	35.07	-85	-1	0	0.616	-81	-129	0.152	unstable
1	23.19	-14	0	0	-0.118	-19	-23	0.365	unstable
2	0	-6	0.5	0	0.031	4	1	3.904	unstable
2	10.58	-16	0	0	0.12	-6	-12	-0.161	unstable
2	31.07	-16	0	0	0.12	-6	-12	0.496	neutral
4	62.11	-1	2	0	0.24	26	29	-0.14	stable
1	44.55	-1	1	0	0.208	5	7	0.104	unstable
3	89.25	28	1	0	-0.251	34	52	-0.624	neutral
3	67.95	-58	1	0	0.573	-42	-71	-0.249	unstable
5	0	2	0	0	-0.375	-12	-15	2.47	unstable
1	37.54	-16	0	0	0.257	-6	-13	-0.42	stable
3	71.62	13	2	0	0.255	44	61	0.004	stable
1	10.7	2	-1	0	-0.915	-33	-34	5.756	unstable
4	72.93	30	-1	0	-0.782	4	21	-0.064	unstable
3	105.6	-16	-1	0	-0.71	-33	-54	-0.435	stable
4	68.77	-80	-0.5	-0.5	0.336	-70	-141	0.044	stable
2	0	-32	0.5	0	-0.064	-19	-37	-0.462	unstable
1	24.57	26	-0.5	0.5	0.715	23	36	-0.952	neutral
2	51.55	12	0	0	0.493	31	38	-0.348	neutral
1	10.7	34	0	1	0.057	11	35	4.925	unstable
2	35.44	-71	-1	0	0.218	-87	-157	3.848	unstable
1	0	-14	0	0	-0.118	-19	-23	2.311	unstable
3	64.7	-115	0	-1.5	-0.262	-96	-150	1.624	unstable
3	63.05	19	-1	1	0.717	0	8	-2.699	neutral
2	8.61	-44	1	0	0.588	-24	-39	-2.354	stable
3	86	58	-1	1.5	0.595	28	50	0.324	unstable
2	2.79	-16	0	0	-0.232	-34	-32	14.3	unstable
3	4.38	-57	-1	0	0.333	-68	-100	1.867	unstable
4	0.43	34	0	1	0.057	11	35	1.004	unstable
2	44.88	-1	2	0	0.24	26	29	-0.431	stable
2	10.41	2	0	0	-0.375	-12	-15	1.628	unstable
1	14.35	-40	-0.5	-0.5	0.546	-28	-46	0.153	stable
4	0	9	0.5	0.5	-0.086	4	7	-1.625	neutral
2	1.65	42	0	0	0.324	57	107	38.136	unstable
2	36.56	48	0	1	0.175	30	58	-0.682	unstable
3	64.67	-85	-1	0	0.616	-81	-129	-0.078	unstable
1	0	28	0	0	0.209	38	50	6.863	stable
4	39.14	1	-1	0	-0.208	-5	-7	0.261	neutral
1	45.95	32	-1	0	-0.668	19	33	-0.547	neutral
3	80.7	-57	-1	0	0.333	-68	-100	0.021	neutral
3	58.4	-57	0	0	0.365	-47	-77	0.143	stable
2	8.61	22	1.5	0.5	0.137	27	45	-3.778	stable
2	3.68	-44	1	0	0.588	-24	-39	0.754	unstable
2	1.4	58	-1	0	-0.473	43	96	2.393	unstable
1	22.13	-14	0	0	-0.091	-20	-22	0.072	neutral
3	0.49	4	0	0	-0.261	3	-3	-0.304	neutral
1	3.64	14	0	0	0.118	19	23	-0.668	stable
3	80.07	-16	0	0	0.12	-6	-12	-0.671	neutral
4	39.93	-30	0	0	0.142	-25	-70	0.162	neutral
3	4.35	69	1	0	-0.359	75	116	3.126	unstable
4	19.39	-2	0	0	0.375	12	15	1.738	neutral
2	0.16	43	1	0	-0.943	24	59	8.185	unstable
1	30.57	-58	1	0	0.573	-42	-71	-0.144	neutral
2	17.19	-34	0	-1	-0.057	-11	-38	1.742	unstable
3	65.72	13	1	0	0.223	23	38	-4.203	neutral
1	67.57	-71	-1	0	0.218	-87	-157	1.445	unstable
3	48.95	-85	-1	0	0.616	-81	-129	0.5	unstable
4	46.31	-43	0	0	0.38	-29	-46	-0.044	neutral
2	6.5	-16	0	0	0.12	-6	-12	0.066	stable
1	62.73	28	-1	0	-0.407	16	36	0.021	neutral
4	23.45	-85	-1	0	0.616	-81	-129	-0.591	unstable
1	1.5	2	0	0	-0.375	-12	-15	0.797	unstable
3	2.5	-58	1	0	0.473	-43	-96	0.992	unstable
1	63.28	14	0	0	0.115	19	57	-1.094	stable
3	48.66	1	-2	0	-0.24	-26	-29	1.146	neutral
3	51.77	14	-1	0	-0.422	-2	4	1.739	unstable
2	0.07	-10	0	0	-0.352	-17	-25	3.82	unstable
1	42.49	59	1	0	-0.711	58	91	-0.194	unstable
3	51.77	-30	0	0	0.166	-26	-35	0.776	unstable
1	4.61	-2	0	0	0.375	12	15	-0.492	unstable
3	72.6	16	0	0	-0.257	6	13	0.281	neutral
4	0.06	-57	0	0	0.365	-47	-77	1.416	stable
1	52.14	-85	-1	0	0.616	-81	-129	-0.364	neutral
3	59.59	-32	1	0	0.668	-19	-33	-0.299	neutral
2	3.62	-39	0	-0.5	0.122	-28	-42	1.609	unstable
4	0.94	-44	0	0	0.051	-45	-92	4.195	unstable
1	0	-44	0	0	0.051	-45	-92	4.541	unstable
2	0	-14	0	0	-0.118	-19	-23	1.975	unstable
4	87.44	14	0	0	0.015	18	32	-0.107	stable
4	72.58	-16	0	0	0.12	-6	-12	-0.315	neutral
1	22.79	-49	0.5	-1	-0.713	-45	-66	2.302	unstable
1	0.25	-32	0	0	0.087	-19	-43	3.089	unstable
1	2.99	-76	0	-1	-0.384	-68	-108	5.061	unstable
1	0	-14	0	0	-0.091	-20	-22	0.763	unstable
3	65.72	41	2	0	-0.028	57	90	-1.26	neutral
2	36.56	14	0	0	0.118	19	20	-0.21	unstable
1	35.77	16	0	0	-0.12	6	12	0.274	neutral
2	16.49	-30	1	0	0.782	-4	-21	2.808	neutral
1	13.93	-26	0	0	-0.584	-51	-57	4.776	unstable
4	16.73	-43	0	0	0.38	-29	-46	1.158	neutral
2	0	32	-0.5	0	0.064	19	37	1.816	unstable
1	9.92	16	0	0	-0.12	6	12	0.053	stable
1	0	34	0	1	0.057	11	35	1.482	unstable
4	72.93	38	0.5	0.5	-0.66	13	34	-0.635	unstable
1	0	16	0	0	-0.257	6	13	5.128	unstable
2	3.93	-14	0	0	-0.118	-19	-20	7.389	unstable
2	41.9	-58	1	0	0.573	-42	-71	0.22	unstable
2	8.61	48	1	1	0.852	50	81	-5.273	stable
2	7.07	-2	0	0	0.375	12	15	-0.733	unstable
4	72.93	29	1	0	-0.542	30	50	-0.524	unstable
3	50.51	-71	-1	0	0.218	-87	-157	0.87	neutral
1	9.47	60	0	1	0.641	62	95	-3.109	unstable
3	76.23	-35	0	-1	-0.629	-27	-43	0.159	stable
4	83.83	13	2	0	0.255	44	61	-0.349	neutral
2	0	-48	0	-1	-0.175	-30	-58	3.694	unstable
2	40.27	-28	0	0	-0.209	-38	-50	2.508	unstable
1	1.37	-2	0	0	0.375	12	15	-3.266	neutral
4	36.26	-16	0	0	0.257	-6	-13	-0.517	unstable
1	0.23	-16	0	0	0.12	-6	-12	0.356	neutral
1	47.78	-26	0	0	-0.095	-23	-38	1.498	unstable
2	7.07	2	-0.5	0	0.23	-7	2	2.151	unstable
4	87.44	-2	1	0	0.915	33	34	3.871	unstable
1	5.41	-1	1	0	0.208	5	7	0.271	stable
4	86.2	-66	-0.5	-0.5	0.451	-51	-84	0.203	neutral
1	65.31	-66	-0.5	-0.5	0.451	-51	-84	0.248	neutral
4	60.1	90	0	1	0.499	87	165	1.406	unstable
2	0.75	-23	0	-0.5	0.002	-22	-30	0.368	unstable
3	62.53	-85	-1	0	0.616	-81	-129	-0.977	neutral
4	84.15	23	0.5	0.5	-0.071	22	38	-0.33	neutral
1	0	46	0	1	0.55	42	73	-1.933	neutral
2	36.56	-28	0	0	-0.209	-38	-50	2.28	unstable
1	10.7	-56	0	0	-0.442	-76	-130	5.146	unstable
2	68.98	-57	0	0	0.365	-47	-77	0.238	neutral
2	0	-42	0	0	-0.327	-57	-70	5.253	unstable
3	47.59	-57	-1	0	0.333	-68	-100	0.267	unstable
4	87.44	13	2	0	0.255	44	61	-0.617	stable
2	0	99	1	0	-0.501	100	186	4.277	neutral
4	0	1	-1	0	-0.208	-5	-6	-0.124	stable
4	1.41	-10	0	0	-0.352	-17	-25	3.65	unstable
4	79.44	-43	0	0	0.38	-29	-46	0.077	neutral
1	53.07	10	0	0	0.352	17	25	8.86	unstable
1	0	-16	0.5	0	-0.321	-13	-24	-0.821	unstable
2	40.95	-32	0.5	0	-0.064	-19	-37	-1.373	unstable
1	4.83	14	0	0	0.115	19	57	-0.801	neutral
4	82.01	19	-1	1	0.717	0	8	-0.854	neutral
2	8.61	-2	1	0	0.915	33	31	-1.357	stable
4	9.81	-1	1	0	0.208	5	7	-0.159	unstable
3	43.86	-1	1	0	0.208	5	7	-0.226	unstable
1	58.48	-57	-1	0	0.333	-68	-100	0.146	neutral
1	28.4	-26	0	0	-0.095	-23	-38	2.298	neutral
4	93.06	-27	-2	0	0.043	-39	-58	0.217	stable
4	87.44	-58	1	0	0.473	-43	-96	-1.192	stable
2	22.42	16	0	0	-0.12	6	12	-0.119	stable
3	35.87	4	0	0	-0.261	3	-3	1.545	unstable
1	50.81	38	0.5	0.5	-0.66	13	34	-1.844	unstable
2	0	-56	0	0	-0.442	-76	-130	7.12	unstable
4	49.19	-26	0	0	-0.095	-23	-38	-2.405	unstable
1	0.7	-34	0	-1	-0.057	-11	-38	7.82	unstable
1	33.13	-60	0	0	-0.122	-57	-93	-4.896	unstable
2	0.46	4	-0.5	0	-0.145	-19	-13	5.796	neutral
3	76.23	-64	0	-1	-0.055	-36	-70	1.411	stable
3	75.39	-58	1	0	0.573	-42	-71	0.341	neutral
3	26.79	-16	1	0	0.9	15	-1	-0.864	stable
1	16.69	16	0	1	0.262	11	15	-0.125	unstable
1	0	42	0	0	0.327	57	70	-2.006	stable
3	18.96	2	0	0	0.114	15	12	4.415	unstable
1	38	-42	0	0	-0.327	-57	-73	1.977	neutral
4	4.81	-14	0	0	-0.118	-19	-23	-0.053	stable
1	68.84	19	-1	1	0.717	0	8	-1.7	neutral
3	13.67	-85	-1	0	0.616	-81	-129	0.917	unstable
4	69.25	90	0	1	0.499	87	165	2.034	unstable
1	50.26	-19	-0.5	0.5	0.165	-30	-45	0.331	neutral
1	67.13	-71	0	0	0.25	-66	-134	1.102	stable
2	17.31	-29	-1	0	0.542	-30	-50	-1.424	stable
1	79.21	-85	-1	0	0.616	-81	-129	-0.332	unstable
2	0	12	0	0	0.466	32	37	-0.054	neutral
1	0	-28	0	0	-0.209	-38	-50	0.363	neutral
2	2.99	-16	0	0	0.257	-6	-13	1.568	neutral
4	14.15	1	0	0	-0.707	-28	-24	0.423	stable
1	67.57	-57	-1	0	0.333	-68	-100	0.315	unstable
2	8.61	14	0	0	0.015	18	32	-0.167	neutral
2	0	14	0	0	0.115	19	57	1.526	neutral
1	0.64	-16	0.5	0	-0.321	-13	-24	0.272	unstable
4	47.5	4	0	0	-0.261	3	-3	0.471	neutral
2	3.72	-72	1	0	0.458	-61	-128	4.015	unstable
2	24.59	-2	0	0	0.375	12	15	-1.531	neutral
4	11.68	-27	0	0	0.123	-23	-33	3.868	unstable
2	67.29	-27	-2	0	0.043	-39	-58	0.842	unstable
3	67.38	-28	0	0	0.283	-13	-29	-0.636	neutral
3	19.26	-43	0	0	0.38	-29	-46	0.239	stable
4	64.09	2	0	0	-0.375	-12	-15	-0.172	neutral
2	37.46	-16	0	0	0.257	-6	-13	1.444	unstable
2	30.45	2	0	0	-0.375	-12	-15	1.132	unstable
2	0	-34	0	-1	-0.057	-11	-38	3.431	unstable
1	34.03	-28	0	0	-0.209	-38	-50	1.059	unstable
1	0	27	1	0	-0.167	42	65	3.93	unstable
1	0	12	0	0	0.493	31	38	1.323	unstable
1	0.09	42	0	0	0.327	57	70	16.509	neutral
1	3.9	58	-1	0	-0.573	42	71	3.219	unstable
1	86.49	-57	-1	0	0.333	-68	-100	-0.17	neutral
3	87.29	14	0	0	0.115	19	57	1.099	unstable
4	70.75	-40	0	0	-0.21	-42	-95	2.054	unstable
3	18.96	-26	0	0	-0.095	-23	-38	2.193	unstable
3	61.22	16	-1	0	-0.9	-15	1	2.046	unstable
2	20.33	-76	0	-1	-0.384	-68	-108	1.853	unstable
1	1.5	-12	0	0	-0.466	-32	-37	1.948	unstable
3	37.56	2	-0.5	0	0.23	-7	2	3.089	unstable
2	0.16	15	1	0	-0.66	11	30	6.085	unstable
1	0.85	26	0	0	0.584	51	57	7.437	unstable
2	0.05	-42	0	0	-0.327	-57	-70	6.012	neutral
3	60.18	-27	0	0	0.123	-23	-33	-0.333	stable
3	28.67	-30	0	0	0.142	-25	-70	0.602	neutral
1	53.08	0	1	0	0.032	21	23	-0.068	stable
1	44.82	18	1	1	0.957	26	37	-1.728	unstable
4	0.43	-42	0	0	-0.327	-57	-73	2.67	unstable
1	50.49	18	1	1	0.957	26	37	-1.83	neutral
3	34.6	-26	0	0	-0.095	-23	-38	1.801	unstable
2	3.57	26	-0.5	0.5	0.715	23	36	-1.21	stable
1	9.47	-16	0	0	0.257	-6	-13	-1.093	stable
3	0.85	-2	0.5	0	-0.23	7	-2	-2.111	stable
1	0	30	0	0	-0.166	26	35	2.501	unstable
3	73.02	1	-1	0	-0.208	-5	-7	0.252	neutral
2	2.36	-1	1	0	0.208	5	7	-0.213	unstable
2	0	-42	0	0	-0.327	-57	-73	6.038	unstable
4	0	-16	0	0	0.257	-6	-13	0.229	unstable
5	0.33	14	0	0	0.118	19	20	2.484	unstable
2	0	-16	0	0	-0.232	-34	-32	9.918	stable
1	27.84	-16	0	0	0.12	-6	-12	-0.064	stable
3	44.45	27	0	0	-0.123	23	33	0.991	neutral
1	0.39	-28	0	0	-0.209	-38	-50	2.493	unstable
2	35.51	-8	-1.5	-0.5	-0.122	-9	-13	3.201	unstable
2	29.55	-76	0	-1	-0.384	-68	-108	3.394	unstable
2	35.72	-76	0	-1	-0.384	-68	-108	4.44	unstable
2	8.61	32	1	1	0.972	44	69	-5.222	stable
2	0.39	2	0	0	-0.375	-12	-15	2.015	unstable
3	105.6	-18	0	0	0.205	0	-23	-0.521	neutral
3	82.85	72	-1	0	-0.458	61	128	1.3	unstable
2	8.61	-2	1	0	0.915	33	34	-2.203	stable
3	19.19	-28	0	0	-0.209	-38	-50	0.75	unstable
2	0	-76	0	-1	-0.384	-68	-108	6.637	stable
1	68.87	30	0	0	-0.166	26	35	0.376	neutral
3	73.29	-40	0	0	-0.21	-42	-95	1.051	unstable
4	36.67	-19	0	-1	-0.749	-21	-31	3.671	stable
2	26.22	18	1	1	0.957	26	37	-5.515	unstable
1	74.41	-85	-1	0	0.616	-81	-129	0.671	neutral
2	17.31	19	-1	1	0.717	0	8	-4.201	stable
2	0.94	-60	-0.5	-1	-0.2	-55	-83	7.268	unstable
3	56.33	-1	1	0	0.208	5	6	-1.11	stable
3	18.25	-26	0.5	-0.5	-0.715	-23	-36	1.568	neutral
1	3.34	-76	0	-1	-0.384	-68	-108	4.874	unstable
4	8.72	-76	0	-1	-0.384	-68	-108	4.771	unstable
2	0.2	14	0	0	0.118	19	23	7.74	unstable
1	0	2	-0.5	0	0.23	-7	2	3.727	unstable
4	0.94	-14	0	0	-0.091	-20	-22	1.445	unstable
1	17.7	-1	1	0	0.208	5	7	-1.809	stable
2	8.61	-1	1	0	0.208	5	7	-1.393	stable
3	37.56	12	0	0	0.493	31	38	1.842	unstable
3	89.51	-16	0	0	0.257	-6	-13	-0.319	neutral
4	87.44	-12	0.5	0	0.652	-5	-2	2.171	stable
3	41.82	12	0	0	0.493	31	38	2.392	unstable
4	50.68	2	0	0	-0.375	-12	-15	0.198	unstable
1	7.8	26	0	0	0.095	23	38	11.685	unstable
2	2.36	-28	1	0	0.331	-18	-26	-0.145	unstable
1	41.23	-42	0	0	-0.327	-57	-70	0.969	unstable
1	35.66	-16	1	0	0.9	15	-1	-1.909	stable
1	54.2	-44	1	0	0.588	-24	-39	0.437	neutral
2	10.72	23	0	0.5	-0.002	22	30	0.643	unstable
1	36.12	-30	0	0	0.166	-26	-35	-0.231	neutral
2	27.4	-76	0	-1	-0.384	-68	-108	3.593	unstable
2	51.15	-12	0.5	0	0.652	-5	-2	-0.152	stable
2	45.84	-15	-1	0	0.66	-11	-27	-1.588	stable
1	39.03	-57	0	0	0.365	-47	-77	0.901	neutral
3	0	-16	0	0	0.257	-6	-13	0.079	neutral
3	22.87	58	-1	0	-0.473	43	96	5.576	unstable
3	8.26	22	1.5	0.5	0.137	27	45	-0.143	unstable
2	58.85	1	-1	0	-0.208	-5	-6	0.526	neutral
4	46.89	10	-0.5	0.5	0.835	17	24	0.071	stable
1	17.32	60	0	1	0.641	62	95	-4.381	neutral
1	0.49	-42	0	0	-0.327	-57	-70	4.877	unstable
1	0.33	-42	0	0	-0.327	-57	-70	2.068	unstable
3	0	-42	0	0	-0.327	-57	-73	-2.946	unstable
3	11.61	12	0	0	0.493	31	38	2.396	neutral
1	26.35	-92	0	-1	-0.264	-74	-120	5.744	unstable
3	0.85	-32	0.5	0	-0.064	-19	-37	-1.615	stable
3	35.9	-38	-0.5	-0.5	0.66	-13	-34	1.04	unstable
2	7.55	-28	-1	0	0.251	-34	-52	0.037	stable
4	0	69	1	0	-0.359	75	116	5.766	unstable
2	0	-50	0	-1	0.063	-17	-50	7.836	unstable
2	66.11	-2	0	0	0.375	12	15	-1.358	neutral
2	3.72	-30	1	0	0.782	-4	-21	-0.291	unstable
4	50.76	-44	0	0	0.051	-45	-92	1.981	unstable
3	21.73	14	0	0	0.115	19	57	9.637	unstable
2	27.94	-43	0	0	0.38	-29	-46	-0.056	stable
3	55.47	-30	1	-1.5	-0.878	-15	-21	1.679	unstable
1	45.05	-1	2	0	0.24	26	29	-1.202	stable
4	81.67	-71	-1	0	0.218	-87	-157	-0.124	stable
2	67.29	-85	-1	0	0.616	-81	-129	0.705	unstable
1	0	14	0	0	0.118	19	23	0.462	neutral
1	3.25	-28	0	0	-0.209	-38	-50	2.428	unstable
1	0	-2	0	0	0.375	12	15	1.137	neutral
1	0.44	2	-1	0	-0.915	-33	-31	6.38	unstable
4	95.37	-85	-1	0	0.616	-81	-129	-0.392	neutral
2	0.16	-42	0	0	-0.327	-57	-70	1.528	unstable
2	0.38	-10	-0.5	0	-0.263	-38	-33	4.278	unstable
2	1.01	-2	0	0	0.375	12	15	2.486	unstable
3	0.85	-16	0.5	0	-0.321	-13	-24	-0.217	stable
2	0	-14	0	0	-0.115	-19	-57	2.851	unstable
3	82.85	28	-1	0	-0.331	18	26	0.407	neutral
1	0	-30	0	0	0.166	-26	-35	-3.739	stable
2	0.07	-14	0	0	-0.091	-20	-22	-0.065	neutral
3	76.23	-26	0.5	-0.5	-0.715	-23	-36	0.711	stable
1	56.84	-15	1	0	0.193	-13	-25	-0.235	unstable
3	63.01	-85	-1	0	0.616	-81	-129	-0.186	unstable
2	0	-14	0	0	-0.118	-19	-23	1.565	unstable
2	0	-56	0	0	-0.442	-76	-127	6.69	unstable
3	17.51	76	0	1	0.384	68	108	0.461	unstable
1	29.26	-43	-1	0	0.943	-24	-59	0.188	unstable
1	42.49	40	0.5	0.5	-0.546	28	46	0.37	unstable
2	2.24	-2	0	0	0.375	12	15	0.099	unstable
1	6.12	15	1	0	-0.66	11	30	2.871	unstable
4	86.63	19	-1	1	0.717	0	8	0.588	unstable
3	64.42	14	0	0	0.115	19	57	-1.961	unstable
1	5.12	-30	0	0	0.166	-26	-35	-0.778	unstable
3	34.18	16	0	0	0.232	34	32	0.169	unstable
3	3.74	-16	0	0	0.12	-6	-12	0.871	unstable
1	0.25	-18	0	0	0.205	0	-23	0.329	neutral
4	11.68	1	-1	0	-0.208	-5	-7	3.668	unstable
3	80.07	-50	0	-1	0.063	-17	-50	0.021	neutral
4	37.84	-56	0	0	-0.442	-76	-130	2.925	unstable
3	90.09	99	1	0	-0.501	100	186	-1.623	neutral
1	53.86	-1	2	0	0.24	26	29	-0.948	stable
1	24.92	-57	0	0	0.365	-47	-77	0.428	stable
2	0.8	-18	0	0	0.205	0	-20	-0.575	stable
1	18.99	-1	0	0	0.707	28	27	-4.92	stable
4	33.95	-43	0	0	0.38	-29	-46	0.116	unstable
1	46.59	24	0.5	0.5	-0.778	-6	14	-0.265	stable
1	11	-57	-1	0	0.825	-43	-79	-0.302	neutral
4	11.68	-43	0	0	0.38	-29	-46	3.386	unstable
3	60.33	-57	-1	0	0.333	-68	-100	0.235	unstable
1	23.33	-57	-1	0	0.333	-68	-100	1.722	unstable
2	0.5	-4	0.5	0	0.145	19	13	-4.169	neutral
4	57.37	28	0	0	-0.283	13	29	-0.514	neutral
4	77.22	-58	1	0	0.573	-42	-71	0.335	neutral
3	53.62	14	0	0	0.115	19	57	2.049	unstable
2	20.48	-16	0	0	0.257	-6	-13	0.096	unstable
2	36.17	-25	-0.5	0	0.429	-28	-40	3.861	stable
1	0.43	76	0	1	0.521	68	107	22.018	unstable
3	80.13	-85	-1	0	0.616	-81	-129	0.795	neutral
3	14.69	-43	0	0	0.38	-29	-46	0.225	unstable
2	10.75	-16	0.5	0	-0.321	-13	-24	-1.664	neutral
2	3.4	32	1	1	0.972	44	69	2.876	unstable
1	21.1	-57	-1	0	0.333	-68	-100	1.806	unstable
2	44.85	-85	-1	0	0.616	-81	-129	0.955	unstable
4	72.58	-50	0	-1	0.063	-17	-50	2.241	neutral
1	47.88	-18	1	0	0.683	-1	-1	5.893	unstable
4	87.44	-28	1	0	0.331	-18	-26	0.226	stable
2	40.61	14	0	0	0.091	20	22	0.16	neutral
3	74.38	-57	-1	0	0.333	-68	-100	-0.129	neutral
2	58.05	-42	0	0	-0.327	-57	-73	1.632	unstable
1	30.74	-19	-0.5	0.5	0.165	-30	-45	3.768	unstable
1	0.43	-16	0	0	0.257	-6	-13	-1.496	neutral
4	48.09	-2	0	0	0.375	12	15	0.651	neutral
1	0	13	0	0	-0.214	3	11	2.132	unstable
1	0	36	0.5	0.5	-0.285	25	49	-3.549	unstable
1	45.11	-1	1	0	0.208	5	6	-0.271	stable
2	10.21	-28	0	0	-0.209	-38	-50	0.253	unstable
2	21.49	-18	0	0	0.205	0	-23	-0.722	unstable
2	20.73	-16	0	0	0.12	-6	-12	-0.289	unstable
1	27.62	-44	1	0	0.588	-24	-39	0.271	neutral
2	2.11	0	0	0	0	0	-3	-0.256	neutral
3	10.02	-28	0	0	-0.209	-38	-50	2.019	unstable
3	2.5	-44	1	0	0.588	-24	-39	0.343	unstable
1	10.7	-12	0	0	-0.493	-31	-38	3.067	unstable
2	50.41	-57	-1	0	0.333	-68	-100	0.429	unstable
2	44.62	-44	1	0	0.588	-24	-39	1.162	unstable
2	22.53	69	1	0	-0.359	75	116	-0.002	stable
1	19.06	99	1	0	-0.501	100	186	0.363	neutral
4	54.37	-25	-1	0	0.738	-24	-36	0.369	unstable
3	62.08	-57	-1	0	0.333	-68	-100	-0.788	neutral
1	0.25	-18	0	0	0.205	0	-20	3.068	unstable
3	105.6	-74	0	0	-0.237	-76	-150	0.241	neutral
1	0	14	0	0	0.118	19	23	-0.468	stable
4	72.93	64	0	1	0.055	36	70	-1.223	unstable
2	22.36	42	0	0	0.324	57	107	9.91	unstable
2	59.46	-57	-1	0	0.333	-68	-100	0.798	neutral
1	72.01	-58	1	0	0.573	-42	-71	-0.283	neutral
2	8.93	-1	1	0	0.208	5	6	-1.89	unstable
4	51.84	-9	-0.5	-0.5	0.086	-4	-7	1.196	neutral
1	38.79	0	-1	0	-0.032	-21	-23	0.775	neutral
1	10.7	0	0	0	0	0	-3	0.671	neutral
2	37.72	-58	1	0	0.573	-42	-71	0.752	unstable
1	19.37	-57	0	0	0.365	-47	-77	0.714	unstable
3	49.43	14	0	0	0.115	19	57	0.297	neutral
3	72.8	13	2	0	0.255	44	61	-2.363	stable
3	22.34	-42	0	0	-0.327	-57	-70	5.078	unstable
2	44.88	-16	1	0	0.9	15	-1	-1.398	stable
3	76.23	-60	-0.5	-1	-0.2	-55	-83	1.948	stable
2	0	42	0	0	0.324	57	107	9.033	stable
1	22.79	-39	0	-0.5	0.122	-28	-42	-1.603	unstable
4	0.94	-30	0	0	0.166	-26	-35	1.528	unstable
4	64.09	-12	0	0	-0.466	-32	-37	2.711	neutral
1	46.53	-42	0	0	-0.327	-57	-70	1.198	unstable
1	42.19	42	0	0	0.324	57	107	-1.933	unstable
2	15.46	-85	-1	0	0.616	-81	-129	0.752	unstable
2	6.5	23	0	0.5	-0.002	22	30	1.267	neutral
3	17.66	58	-1	0	-0.473	43	96	4.686	neutral
3	0	-43	0	0	0.38	-29	-46	-0.298	unstable
3	6.27	-14	0	0	-0.091	-20	-22	-0.95	unstable
3	12.35	-23	0	-0.5	0.002	-22	-30	3.494	unstable
2	26.22	-72	1	0	0.458	-61	-128	1.358	unstable
2	13.9	-106	0	-1	-0.379	-93	-177	8.845	unstable
4	0	14	0	0	0.091	20	22	2.523	unstable
1	39.72	1	-2	0	-0.24	-26	-29	-0.821	unstable
1	36.22	-44	1	0	0.588	-24	-39	-0.594	unstable
4	62.43	-14	0	0	-0.115	-19	-57	1.027	neutral
2	51.89	-56	0	0	-0.442	-76	-130	2.107	unstable
1	82.03	16	0	0	-0.257	6	13	0.455	unstable
3	41.94	0	1	0	0.032	21	23	1.161	neutral
2	3.64	14	0	0	0.118	19	23	-1.816	neutral
3	70.83	19	-1	1	0.717	0	8	-1.817	unstable
3	22.34	1	0	0	-0.707	-28	-24	4.298	unstable
3	0	16	0	0	-0.257	6	13	-1.108	unstable
4	11.45	-44	1	0	0.588	-24	-39	0.311	unstable
3	46.65	59	1	0	-0.711	58	91	-0.316	unstable
1	4.57	-15	-1	0	0.66	-11	-30	-0.323	stable
2	10.76	-1	1	0	0.208	5	7	0.135	stable
3	54.4	-57	-1	0	0.333	-68	-100	0.751	unstable
1	11.48	-1	0	0	0.707	28	27	-3.904	stable
1	10.7	73	0	1.5	-0.065	39	77	2.858	unstable
1	53.86	-1	1	0	0.208	5	6	-0.106	stable
4	72.01	-16	0	0	0.257	-6	-13	0.398	unstable
1	43.9	-57	-1	0	0.333	-68	-100	-0.039	unstable
4	58.11	-14	0	0	-0.091	-20	-22	-0.177	neutral
3	69.5	14	0	0	0.115	19	57	-0.056	unstable
1	68.87	26	0	0	0.095	23	38	-0.872	neutral
4	91.61	90	0	1	0.499	87	165	1.453	unstable
1	1.5	14	0	0	0.118	19	20	-3.785	stable
3	56.33	2	1	0	0.695	15	22	-0.478	stable
2	32.63	16	0	0	0.232	34	32	-5.258	stable
2	20.73	-50	0	-1	0.063	-17	-50	3.802	unstable
4	102.53	14	1	0	0.047	39	54	0.158	neutral
2	28.39	-57	0	0	0.365	-47	-77	1.567	unstable
3	61.22	-42	0	0	-0.327	-57	-70	2.115	neutral
3	60.18	-43	0	0	0.38	-29	-46	1.012	unstable
2	1.65	14	0	0	0.115	19	57	5.388	unstable
1	5.49	-39	0	-0.5	0.122	-28	-42	1.36	neutral
2	3.8	-28	-1	0	0.251	-34	-52	1.804	stable
4	87.44	41	2	0	-0.028	57	90	-0.34	stable
1	8.34	-85	-1	0	0.616	-81	-129	0.204	unstable
1	32.05	-9	-1	1	1	-13	-21	-0.912	unstable
4	0	-41	0	0	0.108	-41	-64	1.772	stable
4	20.64	-16	0	0	0.12	-6	-12	-1.176	neutral
1	45.94	-44	1	0	0.588	-24	-39	-1.091	neutral
3	70.44	-85	-1	0	0.616	-81	-129	0.579	unstable
4	2.32	-43	0	0	0.38	-29	-46	0.235	unstable
1	26.79	-58	1	0	0.573	-42	-71	-0.244	unstable
1	60.84	-42	0	0	-0.327	-57	-70	1.062	unstable
2	1.37	16	-0.5	0	0.321	13	24	4.275	unstable
2	9.23	-39	0	-0.5	0.122	-28	-42	3.129	unstable
2	0	-76	0	-1	-0.384	-68	-108	5.909	unstable
1	0	27	0	0	-0.199	21	42	3.641	unstable
3	0.25	14	0	0	0.115	19	57	2.648	unstable
2	60.57	-42	0	0	-0.327	-57	-70	0.646	neutral
2	22.36	14	0	0	0.115	19	57	3.786	unstable
2	72.39	-16	0	0	0.12	-6	-12	-0.235	neutral
1	77.22	10	0	0	0.352	17	25	-0.265	neutral
4	0.43	18	0	0	-0.205	0	20	1.113	unstable
3	51.44	-28	0	0	0.283	-13	-29	0.033	neutral
1	11.13	-26	0	0	-0.095	-23	-38	2.365	unstable
2	3.4	22	1.5	0.5	0.137	27	45	-5.014	neutral
2	0	-16	0	0	0.12	-6	-12	0.613	unstable
2	36.56	-42	0	0	-0.324	-57	-107	4.291	unstable
1	1.64	-16	0	0	-0.232	-34	-32	16.108	unstable
1	50.81	30	-1	0	-0.782	4	21	-0.101	unstable
2	3.53	2	-0.5	0	0.23	-7	2	1.147	stable
2	24.59	-14	0	0	-0.091	-20	-22	0.366	unstable
1	50.69	-24	-0.5	-0.5	0.778	6	-14	-1.165	stable
2	0.13	2	0	0	-0.375	-12	-15	2.326	unstable
1	20.38	18	1	1	0.957	26	37	-1.621	unstable
2	2.76	-16	0	0	0.12	-6	-12	0.744	unstable
1	0	-39	0	-0.5	0.122	-28	-42	2.287	unstable
1	79.3	-28	0	0	0.283	-13	-29	0.745	neutral
2	0	2	0	0	-0.375	-12	-15	1.961	unstable
3	65.72	-1	1	0	0.208	5	7	-0.483	neutral
3	0.39	32	0	0	-0.087	19	43	-0.623	neutral
2	66.11	2	-0.5	0	0.23	-7	2	1.946	unstable
1	74.55	49	-0.5	1	0.713	45	66	-2.254	unstable
3	80.76	-60	0	0	-0.122	-57	-93	0.639	neutral
4	31.13	-42	0	0	-0.327	-57	-70	1.257	unstable
2	0.8	-30	0	0	-0.288	-31	-58	-0.74	stable
1	74.39	-43	0	0	0.38	-29	-46	0.349	neutral
4	87.44	22	1.5	0.5	0.137	27	45	-0.758	stable
1	0	12	0	0	0.493	31	35	0.375	unstable
3	22.34	0	0	0	0	0	3	3.408	unstable
4	0	16	-0.5	0	0.321	13	24	4.22	unstable
2	0.39	-12	0	0	-0.466	-32	-37	3.274	unstable
3	64.67	-99	-1	0	0.501	-100	-186	1.273	unstable
2	0	-56	0	0	-0.442	-76	-130	8.823	unstable
4	78.85	19	-1	1	0.717	0	8	-0.218	unstable
3	37.56	-2	0	0	0.375	12	15	0.036	unstable
1	10.7	-26	0	0	-0.584	-51	-60	3.894	unstable
1	31.31	3	-1	0	0.455	-11	-7	-1.667	unstable
3	65.72	14	0	0	0.015	18	32	-0.116	neutral
3	61.77	-16	0	0	0.257	-6	-13	0.237	unstable
1	10.48	-39	0	-0.5	0.122	-28	-42	2.219	unstable
3	35.1	-26	0	0	-0.095	-23	-38	-0.099	unstable
2	56.96	-30	0	0	0.166	-26	-35	0.929	neutral
4	62.84	-22	-1.5	-0.5	-0.137	-27	-45	0.966	unstable
2	37.2	-30	0	0	0.142	-25	-70	1.644	unstable
4	37.84	-42	0	0	-0.327	-57	-73	1.729	unstable
2	22.42	-76	0	-1	-0.384	-68	-108	5.046	unstable
1	32.05	-53	-1.5	0	0.68	-62	-92	3.412	unstable
4	19.39	2	-0.5	0	0.23	-7	2	3.374	neutral
1	50.06	-31	0	0	0.46	-24	-39	6.806	unstable
3	7.53	-23	-0.5	-0.5	0.071	-22	-38	5.012	unstable
2	54.59	-43	-1	0	0.943	-24	-59	-1.188	unstable
4	0	-18	0	0	0.205	0	-23	2.675	unstable
2	0	34	0	1	0.057	11	38	-2.995	stable
1	0	16	-0.5	0	0.321	13	24	1.068	neutral
1	0	14	0	0	0.118	19	20	-2.748	stable
1	0.09	57	1	0	-0.333	68	100	6.993	unstable
1	30.46	-16	0	0	0.257	-6	-13	0.37	unstable
2	7.07	12	0	0	0.493	31	38	-0.734	unstable
2	36.97	-42	0	0	-0.327	-57	-73	2.092	unstable
4	0	-57	0	0	0.365	-47	-77	2.216	unstable
2	0	42	0	0	0.327	57	70	7.49	stable
4	87.44	32	1	1	0.972	44	69	-1.037	neutral
2	7.39	-16	0	0	0.12	-6	-12	-0.127	unstable
3	63.88	-14	-1	0	-0.047	-39	-54	0.578	unstable
1	5.41	13	1	0	0.223	23	38	-3.334	stable
4	19.39	-14	0	0	-0.091	-20	-22	-0.333	neutral
1	64.17	9	-0.5	0.5	-0.118	-17	-16	-0.001	neutral
2	31.08	-1	2	0	0.24	26	29	-0.565	unstable
2	36.34	-36	-0.5	-0.5	0.285	-25	-49	-0.41	neutral
3	0.13	42	0	0	0.324	57	107	-0.909	stable
1	0	-14	0	0	-0.118	-19	-23	1.16	unstable
2	22.32	-34	0	-1	-0.057	-11	-38	-0.973	unstable
2	20.73	-92	0	-1	-0.264	-74	-120	5.76	unstable
4	22.69	-44	1	0	0.588	-24	-39	1.039	neutral
4	20.64	-50	0	-1	0.063	-17	-50	2.052	unstable
2	0	-42	0	0	-0.327	-57	-73	3.763	unstable
4	68.98	-1	1	0	0.208	5	7	-0.052	unstable
2	18.58	-9	0.5	-0.5	0.118	17	16	1.138	neutral
1	36.09	-16	0	0	0.257	-6	-13	-0.212	neutral
4	2.64	-2	0.5	0	-0.23	7	-2	-3.181	neutral
1	74.55	-66	-0.5	-0.5	0.451	-51	-84	3.218	unstable
4	54.37	-85	-1	0	0.616	-81	-129	0.613	unstable
1	38	-56	0	0	-0.442	-76	-130	3.331	stable
4	4.01	26	-0.5	0.5	0.715	23	36	-2.588	neutral
3	39.72	-14	-1	0	-0.047	-39	-54	-0.695	stable
2	0.07	12	0	0	0.493	31	38	1.611	unstable
3	45.62	58	-1	0	-0.473	43	96	1.119	unstable
2	26.95	16	0	0	-0.257	6	13	0.989	unstable
1	0.22	46	0	1	0.55	42	73	1.963	unstable
4	87.44	-2	1	0	0.915	33	31	-0.037	neutral
3	86	19	-1	1	0.717	0	8	-0.671	neutral
3	13.53	-26	0	0	-0.095	-23	-38	0.963	unstable
3	59.62	43	0	0	-0.38	29	46	0.012	neutral
1	22.79	-23	0	-0.5	0.002	-22	-30	-0.316	unstable
2	75.75	-27	0	0	0.123	-23	-33	0.644	neutral
1	0	-30	0	0	0.166	-26	-35	1.344	unstable
2	36.51	-99	-1	0	0.501	-100	-186	3.694	unstable
2	13.84	-2	0	0	0.375	12	15	0.678	neutral
1	0.43	28	-1	0	-0.331	18	26	3.286	unstable
3	80.46	1	-1	0	-0.208	-5	-7	0.575	neutral
1	1.5	87	0	1.5	0.053	58	100	1.573	unstable
3	24.65	42	0	0	0.324	57	107	8.93	unstable
1	50.49	-26	0.5	0	0.637	-23	-34	-0.372	neutral
2	36.56	32	0	0	-0.087	19	43	1.129	unstable
2	43.14	-28	0	0	-0.209	-38	-50	0.991	unstable
2	24.41	58	-1	0	-0.573	42	71	-0.175	unstable
4	89.81	44	0.5	1	0.32	49	71	-2.146	unstable
3	45.62	106	0	1	0.379	93	177	-1.847	unstable
1	0	2	0	0	-0.375	-12	-15	2.287	unstable
1	73.82	14	0	0	0.115	19	57	-0.805	neutral
3	6.27	12	0	0	0.493	31	38	2.488	stable
4	9.81	-16	1	0	0.797	14	11	0.884	unstable
1	9.92	-10	0.5	-0.5	-0.835	-17	-24	1.714	unstable
1	0.13	14	0	0	0.118	19	23	-1.124	neutral
1	0.44	-24	-0.5	-0.5	0.778	6	-14	4.41	unstable
3	36.59	-92	0	-1	-0.264	-74	-120	3.25	unstable
2	66.11	-14	0	0	-0.091	-20	-22	0.405	neutral
4	87.44	-1	1	0	0.208	5	7	-1.013	stable
2	21.25	-14	0	0	-0.118	-19	-20	0.947	neutral
4	19.39	12	0	0	0.493	31	38	0.867	unstable
2	51.53	-28	0	0	0.283	-13	-29	1.246	neutral
3	59.59	27	2	0	-0.043	39	58	1.055	neutral
4	56.62	-106	0	-1	-0.379	-93	-177	5.504	unstable
2	0.15	39	0	0.5	-0.122	28	42	-0.13	neutral
3	102.24	-57	-1	0	0.333	-68	-100	0.086	neutral
4	0	-28	0	0	-0.209	-38	-50	-0.432	unstable
2	51.55	-14	0	0	-0.091	-20	-22	-0.013	unstable
2	8.61	13	2	0	0.255	44	61	-1.88	stable
1	41.21	-1	2	0	0.24	26	29	-1.173	stable
2	0	-57	-1	0	0.333	-68	-100	1.228	stable
1	5.41	-58	1	0	0.473	-43	-96	-0.812	stable
2	0	-42	0	0	-0.327	-57	-70	5.5	neutral
4	29.73	14	0	0	0.115	19	57	4.764	unstable
3	9.24	4	-0.5	0	-0.145	-19	-13	3.608	stable
2	0.8	-32	0	0	0.087	-19	-43	1.611	stable
3	51.77	-14	0	0	-0.091	-20	-22	-0.02	neutral
3	27.2	-56	0	0	-0.442	-76	-127	3.781	unstable
2	0	-16	0.5	0	-0.321	-13	-24	-0.932	unstable
1	0.07	2	0	0	-0.375	-12	-15	1.251	unstable
4	31.22	-43	0	0	0.38	-29	-46	2.355	unstable
2	10.72	-16	0	0	0.12	-6	-12	0.653	unstable
4	15.78	-42	0	0	-0.327	-57	-73	1.928	neutral
1	0	-18	0	0	0.205	0	-20	3.31	unstable
4	87.44	-18	1	0	0.683	-1	-1	12.662	unstable
1	27.2	-26	0	0	-0.095	-23	-38	0.998	neutral
1	0	-42	0	0	-0.327	-57	-70	3.903	unstable
1	49.57	18	1	1	0.957	26	37	-0.732	unstable
1	48.52	-27	-1	0	0.167	-42	-65	-1.121	unstable
4	0	-29	0	0	0.574	-9	-27	5.256	unstable
4	26.91	-33	0	-1	-0.764	-39	-62	7.03	stable
3	28.67	-16	0	0	0.257	-6	-13	-0.479	neutral
1	84.21	13	0	0	-0.214	3	11	0.313	neutral
3	76.23	-50	0	-1	0.063	-17	-50	-0.582	stable
1	6.55	-16	0	0	0.12	-6	-12	0.063	stable

## Sheet: dTm ter test
SecStr	ASA_pct	dMW	dChg	dARM	dHydro	dVdwV	dSASA	totalE	dTmC
1	24.57	-66	-0.5	-0.5	0.451	-51	-84	2.212	unstable
1	0.13	14	0	0	0.118	19	20	-0.398	neutral
4	14.88	30	0	0	-0.166	26	35	2.762	unstable
4	21.98	18	1	1	0.957	26	37	1.756	neutral
3	51.77	-2	0	0	0.375	12	15	2.503	unstable
2	6.7	-72	1	0	0.458	-61	-128	0.647	unstable
4	26.68	-2	0	0	0.375	12	15	0.532	neutral
3	23.75	2	0	0	-0.375	-12	-15	1.346	unstable
4	95.53	19	-1	1	0.717	0	8	-0.746	neutral
1	0	-42	0	0	-0.327	-57	-70	5.391	unstable
4	69.21	-10	0.5	-0.5	-0.835	-17	-24	-0.519	neutral
2	3.96	-43	0	0	0.38	-29	-46	1.553	unstable
3	34.18	-10	0	0	-0.352	-17	-25	1.889	unstable
3	22.34	-14	0	0	-0.118	-19	-20	5.295	unstable
1	0	-28	0	0	-0.209	-38	-50	0.684	unstable
1	13.14	-66	-0.5	-0.5	0.451	-51	-84	5.643	unstable
1	0.05	-34	0	-1	-0.057	-11	-38	3.099	neutral
3	39.77	14	0	0	0.115	19	57	1.04	stable
2	36.39	-57	0	0	0.365	-47	-77	1.908	unstable
1	44.55	-58	1	0	0.473	-43	-96	0.812	unstable
1	80.5	-44	1	0	0.588	-24	-39	-0.853	neutral
2	3.72	-58	1	0	0.573	-42	-71	1.018	unstable
1	40.32	-44	1	0	0.588	-24	-39	-1.041	stable
4	66.74	-26	0	0	-0.095	-23	-38	0.927	unstable
1	10.91	-76	0	-1	-0.384	-68	-108	3.643	unstable
1	57.35	-12	0	0	-0.493	-31	-38	1.159	unstable
2	23.84	-43	0	0	0.38	-29	-46	2.027	unstable
2	91.61	46	-0.5	0	0.179	38	94	4.153	unstable
4	106.66	-16	0	0	0.257	-6	-13	0.635	neutral
1	71.42	-16	0	0	0.257	-6	-13	0.181	neutral
2	0	6	-0.5	0	-0.031	-4	-1	4.561	stable
3	23.63	30	0	0	-0.142	25	70	5.197	unstable
3	10.11	-71	-1	0	0.218	-87	-157	4.245	unstable
4	50.14	-80	-0.5	-0.5	0.336	-70	-141	2.272	unstable
4	0.07	-16	0.5	0	-0.321	-13	-24	-1.467	unstable
4	70.05	19	-1	1	0.717	0	8	-0.705	neutral
4	87.03	50	0	1	0.289	45	70	0.065	neutral
1	55.08	32	-0.5	0	0.064	19	37	2.29	unstable
2	0.61	1	-1	0	-0.208	-5	-7	0.542	unstable
2	43.33	-14	0	0	-0.015	-18	-32	-0.872	unstable
4	28.84	58	-1	0	-0.473	43	96	7.203	unstable
2	0.33	14	0	0	0.118	19	23	1.653	neutral
1	36.99	-2	0	0	0.375	12	15	-1.071	neutral
1	1.5	-28	0	0	-0.209	-38	-50	0.808	unstable
1	52.36	-31	-1	0	0.428	-45	-62	0.146	neutral
3	21.72	-33	0	-1	-0.764	-39	-62	2.065	stable
2	24.59	2	-0.5	0	0.23	-7	2	1.285	unstable
2	22.94	-42	0	0	-0.327	-57	-70	1.364	unstable
4	9.81	-58	1	0	0.473	-43	-96	1.755	unstable
2	38.69	-15	0	0	0.692	10	-7	-1.209	stable
1	1.03	-14	0	0	-0.118	-19	-23	0.563	unstable
1	0.33	15	0	0	-0.692	-10	7	0.973	unstable
2	0	-16	0.5	0	-0.321	-13	-24	0.195	unstable
3	69.52	25	1	0	-0.738	24	36	1.542	stable
2	23.55	-16	0	0	0.257	-6	-13	0.45	stable
1	13.8	-43	0	0	0.38	-29	-46	0.405	unstable
3	24.01	-2	0	0	0.375	12	15	-0.933	unstable
4	0.43	-12	0	0	-0.493	-31	-38	3.547	unstable
3	6.27	-2	0	0	0.375	12	15	0.292	stable
3	22.7	-23	-0.5	-0.5	0.071	-22	-38	-1.449	neutral
1	31.99	13	2	0	0.255	44	61	-1.013	neutral
2	24.41	57	1	0	-0.333	68	100	-0.997	stable
2	0.13	-28	0	0	-0.209	-38	-50	2.77	unstable
3	1.17	14	0	0	0.118	19	23	0.641	neutral
1	28.4	-10	0	0	-0.352	-17	-25	2.8	unstable
1	0.25	-60	0	0	-0.122	-57	-93	2.657	unstable
2	32.63	-26	0	0	-0.095	-23	-38	-1.492	stable
4	1.41	-26	0	0	-0.095	-23	-38	3.065	unstable
2	36.09	99	1	0	-0.501	100	186	6.271	neutral
4	2	-39	0	-0.5	0.122	-28	-42	1.831	unstable
2	22.42	-34	0	-1	-0.057	-11	-38	2.618	unstable
1	62.72	-60	0	0	-0.122	-57	-93	0.866	unstable
1	5.49	-49	0.5	-1	-0.713	-45	-66	4.253	unstable
2	0	14	0	0	0.118	19	23	0.679	stable
4	62.31	-28	-1	0	0.251	-34	-52	-1.566	neutral
2	75.34	27	0	0	-0.123	23	33	-0.45	neutral
4	3.69	-60	0	-1	-0.641	-62	-95	6.781	unstable
3	2.84	-16	0	0	-0.232	-34	-32	12.773	unstable
3	47.44	-30	0	0	0.166	-26	-35	1.281	neutral
4	36.26	-30	0	0	0.142	-25	-70	0.316	unstable
1	46.53	-14	0	0	-0.118	-19	-20	0.89	unstable
4	33.95	-27	0	0	0.123	-23	-33	0.713	unstable
1	1.45	28	0	0	0.209	38	50	1.151	stable
3	22.5	30	0	0	-0.166	26	35	2.667	unstable
1	22.71	-14	0	0	-0.091	-20	-22	0.804	neutral
1	4.57	3	-1	0	0.455	-11	-7	-1.024	stable
3	64.7	-39	0	-0.5	0.122	-28	-42	0.779	neutral
1	50.54	58	-1	0	-0.573	42	71	-0.662	neutral
2	44.88	27	2	0	-0.043	39	58	-0.23	stable
1	0.45	-10	0.5	-0.5	-0.835	-17	-24	4.007	unstable
2	18.27	-14	0	0	-0.118	-19	-23	1.962	unstable
1	44.82	-57	-1	0	0.333	-68	-100	0.484	unstable
1	5.49	-23	0	-0.5	0.002	-22	-30	0.585	unstable
2	72.39	-50	0	-1	0.063	-17	-50	0.563	neutral
1	30.88	14	0	0	0.115	19	57	-0.041	stable
3	26.79	-1	2	0	0.24	26	29	-0.312	stable
1	27.2	-10	0	0	-0.352	-17	-25	1.122	neutral
3	9.53	42	0	0	0.324	57	107	8.889	unstable
2	21.25	-42	0	0	-0.327	-57	-70	2.414	unstable
2	39.42	-115	0	-1.5	-0.262	-96	-150	5.082	unstable
2	0.5	-16	0.5	0	-0.321	-13	-24	-0.438	unstable
4	80.48	-1	2	0	0.24	26	29	-0.081	stable
3	105.6	-3	1	0	-0.455	11	7	-0.379	neutral
2	26.95	28	0	0	0.209	38	50	-0.548	stable
4	87.44	13	1	0	0.223	23	38	-0.588	stable
1	49.04	-85	-1	0	0.616	-81	-129	-0.043	unstable
1	18.3	-106	0	-1	-0.379	-93	-177	5.992	unstable
3	30.58	-18	0	0	0.205	0	-20	1.818	neutral
2	0	-10	-0.5	0	-0.263	-38	-33	7.559	unstable
1	50.81	64	0	1	0.055	36	70	-0.412	unstable
2	8.61	41	2	0	-0.028	57	90	-0.528	stable
1	10.7	16	-1	0	-0.9	-15	-2	3.595	unstable
3	81.45	42	0	0	0.324	57	107	2.002	neutral
3	35.87	40	0.5	0.5	-0.546	28	46	0.686	unstable
1	10.7	50	0	1	-0.063	17	47	4.376	unstable
2	79	-40	0	0	-0.21	-42	-95	1.498	unstable
3	29.34	-99	-1	0	0.501	-100	-186	1.593	neutral
1	0.77	26	-0.5	0.5	0.715	23	36	-1.772	stable
2	17.31	-15	-1	0	0.66	-11	-27	-1.215	stable
1	2.4	-58	1	0	0.573	-42	-71	-0.083	unstable
3	45.62	56	0	0	0.442	76	127	-1.643	unstable
1	0.43	12	0	0	0.466	32	37	-4.745	neutral
4	17.83	-26	0	0	-0.095	-23	-38	1.412	unstable
4	31.22	-57	0	0	0.265	-48	-103	1.511	stable
4	4.99	-43	0	0	0.38	-29	-46	1.841	neutral
2	0	28	0	0	0.209	38	50	-0.01	stable
3	76.23	-48	-1	-1	-0.852	-50	-81	0.619	stable
3	51.84	99	1	0	-0.501	100	186	4.851	neutral
1	4.57	-15	-1	0	0.66	-11	-27	-1.141	stable
2	0.33	14	0	0	0.118	19	23	1.313	neutral
1	52.02	9	-0.5	0.5	-0.118	-17	-16	0.419	neutral
3	17.89	2	0	0	-0.375	-12	-15	0.808	neutral
2	67.29	-28	0	0	0.283	-13	-29	-0.722	neutral
2	7.87	-28	0	0	-0.209	-38	-50	1.949	unstable
4	9.81	13	1	0	0.223	23	38	0.336	unstable
3	0.13	129	0	1.5	0.377	115	207	-5.114	stable
3	52.36	-26	0	0	-0.095	-23	-38	1.471	unstable
2	6.69	-92	0	-1	-0.264	-74	-120	4.594	unstable
2	0	-42	0	0	-0.327	-57	-70	4.592	unstable
1	57.85	-16	0	0	0.257	-6	-13	-0.308	neutral
2	11.56	-76	0	-1	-0.384	-68	-108	5.473	unstable
3	81.45	99	1	0	-0.501	100	186	0.615	neutral
3	49.66	1	-1	0	-0.208	-5	-7	1.848	neutral
2	0.25	-60	0	-1	-0.641	-62	-95	3.446	neutral
4	61.41	-23	0	-0.5	0.002	-22	-30	0.086	neutral
3	37.46	73	0	1.5	-0.065	39	77	-1.056	unstable
4	0.29	-30	0	0	0.166	-26	-35	0.348	unstable
2	2.36	-44	1	0	0.588	-24	-39	0.539	unstable
3	72.46	-66	-0.5	-0.5	0.451	-51	-84	1.105	neutral
3	81.8	-1	2	0	0.24	26	29	-0.255	neutral
1	24.19	-92	0	-1	-0.264	-74	-120	1.012	unstable
2	0	-44	-0.5	-1	-0.32	-49	-71	9.407	unstable
2	10.21	-42	0	0	-0.324	-57	-107	1.131	unstable
1	42.49	18	-1	0	-0.683	1	1	0.435	neutral
1	18.55	18	1	1	0.957	26	37	-1.22	neutral
4	33.95	1	-1	0	-0.208	-5	-7	-0.68	unstable
3	80.36	-57	-1	0	0.333	-68	-100	0.57	neutral
3	17.89	-12	0	0	-0.466	-32	-37	0.614	neutral
1	27.5	16	0	0	-0.257	6	13	-1.211	neutral
4	9.81	-44	1	0	0.588	-24	-39	1.007	unstable

[truncated: 10 more sheets: dTm reg train, dTm reg test, ddG bin train revmut, ddG bin test revmut, dTm bin train revmut, dTm bin test revmut, ddG_bin_train_nonredundant, ddG_bin_test_nonredundant, ddG_ter_train_nonredundant, ddG_ter_test_nonredundant]
